# Supplementary material for: CD44 as a novel therapeutic target in pulmonary arterial hypertension: Insights from multi-omics integration and molecular docking
Source: PLoS One. 2025 Sep 19;20(9):e0332817. doi: 10.1371/journal.pone.0332817 (PMC12449029; doi:10.1371/journal.pone.0332817)
Supplement: S1 Table — (XLSX) [file pone.0332817.s006.xlsx]

## Sheet: Supplementary Table S1
gene	logFC	AveExpr	t	P.Value	adj.P.Val	B	group
ANLN	4.91491	4.73227	28.0397	1.01e-09	1.25e-05	12.1141	up
TRIP13	3.78105	3.8333	21.0768	1.12e-08	6.98e-05	10.3572	up
SPC24	3.7736	2.68954	19.4504	2.2e-08	7.74e-05	9.8079	up
RACGAP1	3.51027	5.07718	18.9846	2.7e-08	7.74e-05	9.63798	up
CIT	3.28751	2.56175	18.0955	4.03e-08	7.74e-05	9.29655	up
ARHGAP11A	3.89678	4.09011	18.0355	4.15e-08	7.74e-05	9.27267	up
IL32	-4.5022	4.64365	-17.9298	4.36e-08	7.74e-05	9.23034	down
NCAPG2	3.06407	3.63552	17.207	6.14e-08	9.34e-05	8.93117	up
SPC25	4.56527	3.22512	16.9033	7.13e-08	9.34e-05	8.80034	up
TCF19	3.78171	3.13831	16.692	7.91e-08	9.34e-05	8.70742	up
KIF11	3.54986	3.11224	16.5363	8.56e-08	9.34e-05	8.63793	up
ECT2	2.38447	4.44981	16.2654	9.82e-08	9.34e-05	8.51497	up
E2F1	2.49208	2.31663	16.1397	1.05e-07	9.34e-05	8.457	up
PLK4	3.32296	3.0584	16.1313	1.05e-07	9.34e-05	8.4531	up
GAS2L3	2.84382	2.91092	15.9599	1.15e-07	9.53e-05	8.37303	up
RNASEH2A	2.52838	4.14714	15.6797	1.33e-07	9.94e-05	8.2397	up
MELK	2.89127	4.18978	15.6401	1.36e-07	9.94e-05	8.22061	up
ASPM	3.75463	2.82223	14.5351	2.49e-07	0.000164067	7.6618	up
CCNA2	4.0947	3.65794	14.3953	2.7e-07	0.000164067	7.58732	up
POLE2	2.62003	2.52672	14.3331	2.8e-07	0.000164067	7.5539	up
PKMYT1	3.54847	2.78118	14.1698	3.08e-07	0.000164067	7.46532	up
PSAT1	-2.95309	5.83735	-14.1324	3.14e-07	0.000164067	7.44489	down
KIF18A	2.82825	2.30978	14.1242	3.16e-07	0.000164067	7.44035	up
LMNB1	3.74183	3.98685	14.0668	3.27e-07	0.000164067	7.4088	up
AURKA	4.07541	3.99058	14.0504	3.3e-07	0.000164067	7.39976	up
CENPE	3.39076	2.68826	13.6932	4.08e-07	0.000194997	7.19953	up
SMC4	2.8421	6.52277	13.4792	4.64e-07	0.00020058	7.07655	up
ZWINT	4.3313	4.00316	13.4318	4.78e-07	0.00020058	7.04903	up
MKI67	4.27963	2.9423	13.3883	4.91e-07	0.00020058	7.02361	up
PRIM1	2.50678	2.49897	13.3643	4.98e-07	0.00020058	7.00955	up
GINS2	2.81864	2.30515	13.3571	5e-07	0.00020058	7.00533	up
KIF14	2.83623	1.97133	13.279	5.25e-07	0.000202884	6.95941	up
PRR11	4.03646	3.66239	13.2372	5.38e-07	0.000202884	6.93467	up
NCAPG	4.68273	3.55791	13.1563	5.66e-07	0.00020707	6.88653	up
CEP55	4.7724	3.69484	13.0922	5.89e-07	0.000209355	6.84821	up
KIF20B	3.33942	2.69563	12.9887	6.29e-07	0.000215907	6.78576	up
BUB1B	4.28096	3.39413	12.876	6.75e-07	0.000215907	6.71713	up
GTSE1	3.61104	2.79688	12.8229	6.99e-07	0.000215907	6.68456	up
TMEM59L	-3.69425	2.62586	-12.8168	7.01e-07	0.000215907	6.68084	down
PSMC3IP	2.72674	3.73	12.8107	7.04e-07	0.000215907	6.67708	up
FTH1P2	-1.76791	2.02557	-12.7933	7.12e-07	0.000215907	6.66631	down
FAM83D	3.61251	2.97421	12.719	7.47e-07	0.000220996	6.6204	up
TMPO	2.79427	4.95751	12.6612	7.75e-07	0.000220996	6.58439	up
CKAP2	2.76899	4.88619	12.622	7.95e-07	0.000220996	6.55988	up
CLSPN	3.23407	2.31043	12.5907	8.11e-07	0.000220996	6.54025	up
GINS4	2.58114	2.93255	12.5784	8.18e-07	0.000220996	6.53253	up
SKA3	3.39566	2.54067	12.5441	8.36e-07	0.00022116	6.51097	up
MCM8	2.54909	2.52666	12.3955	9.21e-07	0.000238656	6.41663	up
HJURP	4.01545	3.29852	12.3058	9.77e-07	0.000242603	6.35906	up
KPNA2	2.18812	7.36072	12.2722	9.99e-07	0.000242603	6.33739	up
MIS18A	1.9467	3.18799	12.2586	1.01e-06	0.000242603	6.32858	up
RBM3	1.86512	7.48749	12.2496	1.01e-06	0.000242603	6.32275	up
FOXM1	4.32174	4.02844	12.2101	1.04e-06	0.000244367	6.29712	up
SEZ6L2	-4.13591	3.71422	-12.1709	1.07e-06	0.000246212	6.27154	down
NCAPH	3.73867	2.77816	12.0628	1.15e-06	0.000259928	6.20065	up
KIF4A	3.57799	2.64475	12.0293	1.18e-06	0.000261113	6.17857	up
RRM2	4.61206	4.87893	11.9797	1.22e-06	0.000265067	6.14574	up
CENPO	2.34486	3.4479	11.9553	1.24e-06	0.000265067	6.1295	up
GMNN	1.68365	4.68811	11.8614	1.32e-06	0.000277803	6.06672	up
CDCA3	4.0303	4.07552	11.8363	1.34e-06	0.000277914	6.04983	up
CENPI	2.934	2.50763	11.7782	1.4e-06	0.000284483	6.01064	up
MAD2L1	3.20538	4.41521	11.6661	1.51e-06	0.00029864	5.93437	up
SUV39H1	1.85889	2.22956	11.6613	1.51e-06	0.00029864	5.93112	up
ATAD2	2.4418	3.35412	11.6359	1.54e-06	0.00029923	5.91367	up
CKAP2L	3.71142	2.92018	11.5971	1.58e-06	0.000302694	5.88704	up
TK1	4.01056	4.08701	11.4752	1.72e-06	0.000320582	5.80269	up
KIF23	3.38986	3.89865	11.472	1.73e-06	0.000320582	5.80046	up
LRR1	1.93315	3.84286	11.4093	1.81e-06	0.000330177	5.75667	up
ASF1B	3.36372	2.53739	11.3245	1.92e-06	0.000345617	5.69698	up
CCNF	2.29874	2.35883	11.2091	2.08e-06	0.000370042	5.61502	up
S100A3	2.41994	2.31385	11.1547	2.17e-06	0.000379419	5.57609	up
HMGB1	2.03825	7.95073	11.0885	2.27e-06	0.000392544	5.52839	up
FANCI	3.14682	3.4344	11.0555	2.33e-06	0.000394601	5.50455	up
CDC25C	3.07959	2.12089	11.0297	2.37e-06	0.000394601	5.48586	up
PBK	5.04435	4.09772	11.0048	2.42e-06	0.000394601	5.46772	up
KIAA1524	3.41948	3.22773	11.0034	2.42e-06	0.000394601	5.46667	up
KIFC1	4.07056	3.26048	10.9892	2.44e-06	0.000394601	5.45638	up
CDCA2	2.74761	2.77585	10.9327	2.55e-06	0.00040605	5.41502	up
CENPJ	1.44246	2.57588	10.8349	2.74e-06	0.000428206	5.34298	up
CHAF1A	1.83194	2.97917	10.8265	2.76e-06	0.000428206	5.33676	up
RFC3	2.60168	2.91015	10.7818	2.85e-06	0.000434177	5.30361	up
PARPBP	2.68334	2.86497	10.7697	2.87e-06	0.000434177	5.2946	up
STRA13	1.91838	4.95686	10.7584	2.9e-06	0.000434177	5.28614	up
OIP5	2.65889	2.33595	10.7272	2.97e-06	0.000439103	5.26289	up
BIRC5	4.71833	3.86367	10.6538	3.13e-06	0.000447024	5.20778	up
CD14	-3.32466	2.44472	-10.6498	3.14e-06	0.000447024	5.2047	down
BUB1	3.91554	3.21672	10.6319	3.19e-06	0.000447024	5.19121	up
MYBL2	3.10375	2.20217	10.6256	3.2e-06	0.000447024	5.1865	up
CDCA5	3.56266	3.05236	10.6092	3.24e-06	0.000447024	5.17404	up
LIN9	1.67338	2.00297	10.605	3.25e-06	0.000447024	5.17092	up
LMNB2	1.8737	5.02107	10.597	3.27e-06	0.000447024	5.16485	up
RRM1	2.072	5.80394	10.5825	3.31e-06	0.000447038	5.15387	up
TNFRSF10B	-1.98421	6.48854	-10.5278	3.45e-06	0.000460807	5.11222	down
TUBA1C	2.12977	8.91612	10.5111	3.49e-06	0.000460807	5.09953	up
PRC1	4.24245	5.43305	10.4962	3.53e-06	0.000460807	5.08808	up
DEPDC1	4.27119	3.14579	10.4866	3.56e-06	0.000460807	5.08074	up
UHRF1	3.16447	2.99255	10.4501	3.66e-06	0.000466137	5.05276	up
CDCA8	4.08271	3.09116	10.4446	3.67e-06	0.000466137	5.04849	up
DLGAP5	4.7555	3.37138	10.4145	3.76e-06	0.000472168	5.02537	up
THY1	2.48573	8.36558	10.3668	3.9e-06	0.000484943	4.98843	up
HMGB3	2.05346	5.13475	10.3063	4.09e-06	0.000503103	4.94143	up
HMMR	4.246	3.32456	10.2715	4.2e-06	0.0005118	4.91425	up
TACC3	3.8011	4.18763	10.2189	4.37e-06	0.000525534	4.87304	up
CKS2	2.6312	6.65289	10.2125	4.4e-06	0.000525534	4.868	up
CHN1	3.0051	3.97151	10.1604	4.58e-06	0.000537897	4.82684	up
RMI2	2.07647	2.56779	10.1585	4.59e-06	0.000537897	4.82534	up
CENPN	1.92941	4.60796	10.1407	4.65e-06	0.000540343	4.81129	up
NASP	2.10429	5.71734	10.1198	4.73e-06	0.000544196	4.79473	up
FAM64A	3.65008	3.06543	10.0702	4.92e-06	0.000560726	4.75521	up
C1orf112	1.89302	2.30914	10.0516	4.99e-06	0.000563873	4.74032	up
INCENP	2.19963	3.7202	10.0138	5.14e-06	0.000575531	4.71009	up
RAD51AP1	3.2647	3.1959	9.98454	5.26e-06	0.000575531	4.68655	up
CENPM	3.47357	2.71643	9.98389	5.26e-06	0.000575531	4.68602	up
HELLS	2.27075	2.80415	9.98079	5.28e-06	0.000575531	4.68353	up
MRE11A	1.19862	3.19519	9.96755	5.33e-06	0.000576572	4.67286	up
KIF22	1.90884	4.55458	9.92102	5.53e-06	0.000593241	4.63526	up
KIF20A	4.82872	3.69783	9.88315	5.71e-06	0.0006063	4.60452	up
ICAM1	-5.12426	4.66259	-9.86094	5.81e-06	0.000609103	4.58644	down
TTK	3.56643	3.06467	9.84615	5.88e-06	0.000609103	4.57437	up
MCM3	2.03152	4.33681	9.83258	5.94e-06	0.000609103	4.56329	up
CENPL	1.67331	3.21744	9.82605	5.97e-06	0.000609103	4.55794	up
C18orf54	1.88488	2.15748	9.82532	5.98e-06	0.000609103	4.55735	up
MAP1LC3B2	-1.40966	4.78439	-9.81531	6.03e-06	0.000609103	4.54916	down
CDK1	4.37414	4.34382	9.80529	6.07e-06	0.000609103	4.54095	up
NR4A1	-1.54113	2.23909	-9.78818	6.16e-06	0.000612655	4.52691	down
ARNTL2	1.96872	4.33928	9.77546	6.22e-06	0.000614084	4.51646	up
WDR76	2.3745	2.69014	9.75941	6.3e-06	0.000617233	4.50325	up
SGOL1	2.57034	2.1307	9.73631	6.42e-06	0.000622113	4.48421	up
EXO1	2.82383	2.17753	9.73002	6.46e-06	0.000622113	4.47902	up
DSN1	1.87495	3.76972	9.721	6.5e-06	0.000622113	4.47156	up
CCDC88A	1.54259	4.33827	9.65861	6.84e-06	0.000646752	4.41982	up
CCNB1	4.86022	6.10266	9.6509	6.89e-06	0.000646752	4.41341	up
DTL	2.40712	2.22588	9.64553	6.92e-06	0.000646752	4.40893	up
AC243587.1	2.47172	5.80308	9.61759	7.08e-06	0.000647858	4.38562	up
HMGN2P5	2.47172	5.80308	9.61759	7.08e-06	0.000647858	4.38562	up
KIF15	2.42063	2.24047	9.61627	7.09e-06	0.000647858	4.38452	up
PSRC1	2.30482	3.42417	9.59951	7.18e-06	0.000652053	4.37051	up
H2AFX	1.67622	5.13731	9.48508	7.9e-06	0.000711598	4.27417	up
USP13	1.70467	2.97767	9.47344	7.97e-06	0.00071335	4.26431	up
SGOL2	2.75428	3.55209	9.44865	8.14e-06	0.000723034	4.24327	up
IQGAP3	3.38702	2.31626	9.40584	8.44e-06	0.000744057	4.2068	up
TRIM59	1.82973	2.9962	9.38551	8.58e-06	0.000751515	4.18942	up
PLOD1	-2.04913	8.23956	-9.36278	8.75e-06	0.000760639	4.16995	down
ZFP36	2.06612	4.13801	9.35008	8.84e-06	0.000762281	4.15905	up
AURKB	4.0805	3.51894	9.3437	8.89e-06	0.000762281	4.15358	up
HYLS1	1.60415	3.19558	9.29685	9.25e-06	0.00078759	4.11322	up
RAD54L	2.31845	2.21967	9.23996	9.7e-06	0.000820879	4.06396	up
STIL	1.92826	2.47183	9.22616	9.82e-06	0.000822734	4.05197	up
NDC80	3.71501	3.5892	9.22142	9.86e-06	0.000822734	4.04784	up
GINS1	2.10583	1.984	9.20947	9.96e-06	0.000825609	4.03744	up
CENPH	2.97237	3.30726	9.17554	1.03e-05	0.000843918	4.00783	up
NUF2	4.49001	3.40132	9.16827	1.03e-05	0.000843918	4.00147	up
ZWILCH	1.8333	4.43546	9.12951	1.07e-05	0.000866715	3.96749	up
PLK1	4.65222	3.86439	9.11367	1.08e-05	0.000872887	3.95356	up
TUBB4B	2.13599	8.1922	9.09202	1.1e-05	0.000878227	3.93449	up
MTRNR2L1	-2.02736	7.32625	-9.09158	1.1e-05	0.000878227	3.93411	down
CHAF1B	1.80098	1.8684	9.07049	1.12e-05	0.00088865	3.91548	up
CALB2	-2.4434	2.03321	-9.05197	1.14e-05	0.000891535	3.89909	down
IGSF8	-2.28008	4.37188	-9.05061	1.14e-05	0.000891535	3.89789	down
ASNS	-2.35229	6.13754	-9.04483	1.15e-05	0.000891535	3.89278	down
H2AFZ	2.1867	8.30048	8.99583	1.2e-05	0.000924454	3.84923	up
EME1	2.04455	2.40127	8.95436	1.24e-05	0.00094736	3.81221	up
RANBP1	1.2701	6.99855	8.95354	1.24e-05	0.00094736	3.81148	up
NCAPD3	1.6941	3.28874	8.94466	1.25e-05	0.000948911	3.80353	up
CRELD1	-2.41572	5.39454	-8.93105	1.27e-05	0.000954443	3.79133	down
POLA2	1.86531	4.15751	8.84213	1.37e-05	0.00102571	3.71121	up
MND1	2.96081	2.40608	8.81265	1.41e-05	0.00104645	3.68447	up
SLC1A4	-2.61821	3.41715	-8.79772	1.42e-05	0.00105405	3.67091	down
FEN1	1.75236	4.67938	8.77466	1.45e-05	0.00106945	3.64991	up
CASC5	3.44688	2.67715	8.76094	1.47e-05	0.00107617	3.63739	up
MT1M	2.64681	2.16701	8.73037	1.51e-05	0.00109652	3.60943	up
NUP107	1.16455	4.78373	8.72674	1.52e-05	0.00109652	3.60611	up
CBX5	1.56389	4.66919	8.63983	1.64e-05	0.00117833	3.5261	up
CEP78	1.32961	3.20804	8.62405	1.66e-05	0.0011883	3.51149	up
CEBPG	-1.57181	3.74232	-8.61553	1.68e-05	0.00119061	3.50359	down
TPX2	3.18395	4.81375	8.60161	1.7e-05	0.00119575	3.49068	up
DDIT4	-3.41047	6.17219	-8.59813	1.7e-05	0.00119575	3.48744	down
SPAG4	-2.92098	3.21048	-8.58229	1.73e-05	0.00120616	3.47272	down
MCM4	3.03047	5.11197	8.57275	1.74e-05	0.0012098	3.46384	up
KIF2C	3.89487	3.33521	8.56119	1.76e-05	0.00121573	3.45306	up
NEK2	4.23736	2.96197	8.55204	1.77e-05	0.00121763	3.44452	up
MTFR2	2.23243	1.94774	8.54726	1.78e-05	0.00121763	3.44006	up
MYBL1	2.83594	2.43557	8.51381	1.84e-05	0.00124831	3.40876	up
TFDP1	1.43576	6.2367	8.49345	1.87e-05	0.00126475	3.38966	up
STMN1	4.11117	7.01911	8.47459	1.9e-05	0.00127257	3.37192	up
RNF41	-1.21608	5.11356	-8.47385	1.91e-05	0.00127257	3.37122	down
PTGER2	3.96508	3.12187	8.46698	1.92e-05	0.00127257	3.36476	up
GDF15	-4.47265	6.26425	-8.45843	1.93e-05	0.00127257	3.35669	down
ADAM17	-1.46797	4.51463	-8.45731	1.93e-05	0.00127257	3.35564	down
VLDLR	-2.67677	4.02301	-8.44009	1.97e-05	0.00128596	3.33939	down
C9orf40	1.40486	2.69174	8.43336	1.98e-05	0.00128715	3.33302	up
DTYMK	1.77865	5.54854	8.41785	2.01e-05	0.00129878	3.31835	up
POC1A	2.40382	2.89357	8.39462	2.05e-05	0.00131632	3.29632	up
APOBEC3B	4.09391	2.76238	8.39197	2.05e-05	0.00131632	3.2938	up
ZGRF1	1.70701	1.56699	8.37103	2.09e-05	0.00132903	3.2739	up
VRK1	1.44453	4.06233	8.36602	2.1e-05	0.00132903	3.26913	up
HAS2	3.62466	4.92222	8.36067	2.11e-05	0.00132903	3.26404	up
FERMT1	1.57023	2.35377	8.3528	2.13e-05	0.00132903	3.25653	up
GPSM2	2.79006	3.76637	8.35076	2.13e-05	0.00132903	3.25459	up
RFC4	1.74007	4.47115	8.34849	2.14e-05	0.00132903	3.25242	up
CACNG7	-3.27041	2.24558	-8.33906	2.16e-05	0.00133399	3.24342	down
SKA1	2.98328	2.58005	8.32433	2.19e-05	0.0013456	3.22935	up
EIF2AK3	-1.52266	4.46191	-8.2934	2.25e-05	0.00137793	3.19971	down
CDC20	5.55299	4.43673	8.27884	2.28e-05	0.00138308	3.18572	up
CEP128	1.47252	1.96746	8.27153	2.3e-05	0.00138308	3.17869	up
KNSTRN	2.26604	5.10088	8.26914	2.3e-05	0.00138308	3.17639	up
CCNB2	4.6028	3.7388	8.26472	2.31e-05	0.00138308	3.17214	up
MTRNR2L11	-2.46509	4.24744	-8.26322	2.31e-05	0.00138308	3.1707	down
NDC1	1.47394	3.5172	8.2467	2.35e-05	0.00139782	3.15477	up
KIAA0101	4.25047	4.88963	8.20624	2.44e-05	0.00144478	3.11566	up
SPIN4	1.30901	1.5341	8.19552	2.46e-05	0.00145244	3.10528	up
CSPG4	3.17249	3.1109	8.18396	2.49e-05	0.00146135	3.09405	up
BCL2L12	1.39453	4.10297	8.16812	2.53e-05	0.00147628	3.07866	up
CKMT2	-1.94576	1.80295	-8.15471	2.56e-05	0.00148804	3.0656	down
HNRNPA2B1	1.53895	8.97035	8.12187	2.64e-05	0.0015208	3.03355	up
TACC1	1.73118	5.3685	8.12174	2.64e-05	0.0015208	3.03342	up
CHTF18	2.01553	3.35316	8.09372	2.71e-05	0.00155443	3.00599	up
BCRP3	-1.45159	1.55382	-8.08208	2.74e-05	0.00156445	2.99457	down
VPS29	1.15976	6.97058	8.0556	2.81e-05	0.00159185	2.96852	up
DBF4B	2.09643	2.13349	8.05417	2.82e-05	0.00159185	2.96712	up
BARD1	1.95306	1.7824	8.04879	2.83e-05	0.00159277	2.96182	up
UBR7	1.40125	4.08841	8.03168	2.88e-05	0.0016068	2.94495	up
IGF2R	-1.60699	6.07601	-8.03011	2.88e-05	0.0016068	2.9434	down
HN1	1.95883	7.9377	8.0188	2.91e-05	0.00161696	2.93222	up
HIVEP1	-1.55468	2.93387	-7.99205	2.99e-05	0.00164452	2.90574	down
SPAG5	2.94301	4.15576	7.99074	2.99e-05	0.00164452	2.90443	up
TAF9B	2.07698	3.9658	7.9817	3.02e-05	0.00164452	2.89547	up
CENPU	2.97707	3.3322	7.9793	3.03e-05	0.00164452	2.89308	up
TIMELESS	1.99657	3.19528	7.97135	3.05e-05	0.00164452	2.88518	up
RFC2	1.71767	4.45866	7.97007	3.05e-05	0.00164452	2.88391	up
SARAF	-1.6008	7.72827	-7.96894	3.06e-05	0.00164452	2.88279	down
PPP1CC	1.25214	6.63858	7.94829	3.12e-05	0.00167021	2.86224	up
TBX2	3.07882	3.81561	7.93993	3.14e-05	0.00167644	2.85391	up
RBMX	1.41041	6.73832	7.93138	3.17e-05	0.00168306	2.84538	up
CAPG	3.65979	6.17725	7.91422	3.22e-05	0.00170042	2.82823	up
FANCA	2.18494	3.08138	7.91188	3.23e-05	0.00170042	2.8259	up
WHSC1	2.05007	4.97693	7.90591	3.25e-05	0.00170128	2.81992	up
MYCBP	1.10156	3.32736	7.90261	3.26e-05	0.00170128	2.81662	up
FBXL5	1.31664	5.86841	7.89457	3.28e-05	0.00170207	2.80856	up
NUDT15	1.0899	4.35283	7.89346	3.29e-05	0.00170207	2.80745	up
DBF4	2.1128	3.65556	7.88722	3.31e-05	0.00170346	2.8012	up
NTNG1	3.51381	2.53094	7.88043	3.33e-05	0.00170346	2.79438	up
CEP57L1	1.2003	4.20236	7.87791	3.34e-05	0.00170346	2.79186	up
TEX30	1.20955	4.21164	7.87551	3.34e-05	0.00170346	2.78945	up
TNFRSF10C	-1.9598	3.02151	-7.83464	3.48e-05	0.00175874	2.74831	down
KNTC1	2.13791	3.28597	7.83063	3.49e-05	0.00175874	2.74426	up
NR2F1	1.54151	5.18005	7.82997	3.49e-05	0.00175874	2.74359	up
SH3BGR	-3.00984	4.84895	-7.81512	3.54e-05	0.00177713	2.7286	down
SLC6A9	-3.23307	2.98018	-7.79007	3.63e-05	0.00181032	2.70324	down
CAMK2N1	2.7831	5.29312	7.78788	3.64e-05	0.00181032	2.70102	up
GPRIN1	1.28056	1.63322	7.7838	3.65e-05	0.00181032	2.69688	up
UBE2T	2.67299	4.58787	7.77557	3.68e-05	0.00181769	2.68853	up
SSX2IP	2.39186	4.83303	7.74297	3.8e-05	0.00186919	2.65538	up
SMAGP	1.76202	5.59697	7.7373	3.82e-05	0.00187221	2.64959	up
MTRNR2L4	-2.1903	5.51493	-7.6894	4.01e-05	0.0019548	2.60063	down
CKAP5	1.21375	5.93193	7.65416	4.15e-05	0.00201056	2.56444	up
PAPPA	-3.18132	4.50718	-7.65299	4.16e-05	0.00201056	2.56324	down
DNAJC9	1.4724	3.926	7.63567	4.23e-05	0.0020345	2.54541	up
AFP	-1.56649	1.90496	-7.63321	4.24e-05	0.0020345	2.54286	down
AC004381.6	1.79614	2.16715	7.62615	4.27e-05	0.00203673	2.53558	up
MAFF	-1.44785	4.43624	-7.62435	4.28e-05	0.00203673	2.53372	down
ANP32E	1.30874	5.67372	7.60908	4.34e-05	0.00205993	2.51795	up
MTRNR2L8	-1.3418	8.6121	-7.60282	4.37e-05	0.00206059	2.51147	down
RFC5	1.60607	3.55964	7.60111	4.38e-05	0.00206059	2.50971	up
HAUS8	1.89548	3.22305	7.59648	4.4e-05	0.00206229	2.50491	up
SRGN	-2.52937	8.28858	-7.59106	4.42e-05	0.00206564	2.4993	down
ECI2	1.20903	6.37959	7.58317	4.45e-05	0.00207415	2.49111	up
DNMT1	1.76484	5.29896	7.57537	4.49e-05	0.00208253	2.48303	up
PCSK9	-3.12062	2.72877	-7.56243	4.55e-05	0.00210174	2.46959	down
NUSAP1	4.18497	4.13209	7.547	4.62e-05	0.00212648	2.45354	up
KCNE4	-1.6757	2.6674	-7.51242	4.78e-05	0.00218675	2.41746	down
DNASE2	-2.07372	6.28826	-7.51173	4.78e-05	0.00218675	2.41674	down
LSM4	1.1505	7.30021	7.49991	4.84e-05	0.00218763	2.40438	up
CDC7	1.7092	2.4923	7.49872	4.85e-05	0.00218763	2.40314	up
CDK2	2.09771	4.15632	7.4975	4.85e-05	0.00218763	2.40186	up
KDM7A	-1.04461	1.26852	-7.49679	4.86e-05	0.00218763	2.40112	down
DEK	1.73549	6.38565	7.49269	4.88e-05	0.00218874	2.39682	up
MAP1LC3B	-1.32953	7.20411	-7.47983	4.94e-05	0.00220926	2.38334	down
ZNF714	1.8638	2.04408	7.46833	5e-05	0.00221652	2.37128	up
SPIN1	1.03261	5.26942	7.46748	5e-05	0.00221652	2.37038	up
CDKN3	4.35832	4.38024	7.46217	5.03e-05	0.00221652	2.3648	up
PTTG1	3.22654	6.02075	7.45884	5.05e-05	0.00221652	2.3613	up
NUP50	1.24135	4.40632	7.45166	5.08e-05	0.00221652	2.35375	up
TUBA1B	2.70869	10.3983	7.45123	5.08e-05	0.00221652	2.35329	up
SLC4A8	2.80734	2.49173	7.45087	5.09e-05	0.00221652	2.35292	up
TUBG1	1.38754	5.66488	7.44844	5.1e-05	0.00221652	2.35036	up
NEU1	-1.2036	6.29501	-7.42539	5.22e-05	0.00226088	2.32606	down
GBAP1	-0.932219	3.22899	-7.41698	5.26e-05	0.00227228	2.31719	no change
FMN1	2.52088	1.87839	7.40601	5.32e-05	0.00228975	2.3056	up
NUDT6	1.43402	2.92898	7.4012	5.35e-05	0.00229301	2.30051	up
PHF19	2.08712	4.73292	7.36243	5.56e-05	0.00237701	2.2594	up
RALB	1.09113	6.51913	7.35625	5.6e-05	0.00238383	2.25283	up
CENPA	4.07637	2.93582	7.35242	5.62e-05	0.00238501	2.24875	up
PIF1	1.89242	2.87418	7.33638	5.71e-05	0.00241464	2.23167	up
WDHD1	1.53466	3.67856	7.33366	5.73e-05	0.00241464	2.22878	up
MCM5	3.10366	4.45978	7.31602	5.83e-05	0.00245028	2.20996	up
ARHGAP11B	2.25109	2.70061	7.31226	5.86e-05	0.00245146	2.20594	up
ANPEP	2.79676	7.10112	7.29287	5.97e-05	0.00249228	2.18519	up
SNTB2	1.41443	3.12597	7.28905	6e-05	0.00249368	2.18111	up
TROAP	3.82171	3.41084	7.26764	6.13e-05	0.00254069	2.15813	up
RAD54B	1.26366	2.69357	7.26367	6.16e-05	0.00254261	2.15387	up
FADS1	-1.84066	6.50128	-7.25859	6.19e-05	0.00254568	2.14842	down
FTH1P4	-1.74885	1.69198	-7.25568	6.21e-05	0.00254568	2.14529	down
PANX2	-1.6761	1.67692	-7.25286	6.22e-05	0.00254568	2.14226	down
MTRNR2L12	-1.27183	10.3416	-7.24586	6.27e-05	0.00255571	2.13472	down
ITGA11	-3.83461	4.60158	-7.24045	6.3e-05	0.00256092	2.12889	down
PBXIP1	-2.04395	5.23474	-7.23755	6.32e-05	0.00256092	2.12577	down
MMS22L	1.87567	2.23505	7.21291	6.49e-05	0.00261844	2.09919	up
MCM2	1.80376	3.50303	7.20865	6.51e-05	0.00262148	2.09459	up
HMGA1	2.82255	8.20326	7.20083	6.57e-05	0.00263124	2.08613	up
ABC13-48559800H2.1	-1.68851	3.33832	-7.19602	6.6e-05	0.00263124	2.08092	down
RFX8	3.30963	3.00147	7.19574	6.6e-05	0.00263124	2.08061	up
CENPP	2.19358	2.68733	7.17781	6.73e-05	0.00267207	2.06119	up
MRC2	-1.26685	7.90864	-7.17303	6.76e-05	0.00267681	2.05601	down
SEL1L3	-2.33844	5.85719	-7.16632	6.81e-05	0.00268579	2.04872	down
C1QTNF1	-4.12301	5.8893	-7.16162	6.84e-05	0.00268579	2.04361	down
CD58	-1.53404	4.4392	-7.16067	6.85e-05	0.00268579	2.04257	down
ATP6AP1	-1.33226	6.76925	-7.15052	6.92e-05	0.00269165	2.03154	down
PLSCR4	-1.7955	5.13806	-7.14982	6.93e-05	0.00269165	2.03078	down
HNRNPM	1.27338	7.55354	7.14952	6.93e-05	0.00269165	2.03045	up
MSC	-3.48679	4.51468	-7.14143	6.99e-05	0.00270068	2.02165	down
ADAP1	-2.82901	2.13624	-7.14033	6.99e-05	0.00270068	2.02044	down
HNRNPA1	1.36733	9.93315	7.12815	7.08e-05	0.00272325	2.00717	up
FANCE	1.10132	1.81272	7.12641	7.1e-05	0.00272325	2.00528	up
RBL1	1.8409	2.34718	7.10204	7.28e-05	0.00278491	1.97866	up
PNPLA2	-0.965003	5.41505	-7.08608	7.4e-05	0.00281435	1.96118	no change
EFEMP1	-2.60941	8.8632	-7.08417	7.42e-05	0.00281435	1.95909	down
MAN1B1	-1.0901	6.68707	-7.08324	7.42e-05	0.00281435	1.95806	down
EGFL7	-3.79557	3.89639	-7.08009	7.45e-05	0.00281508	1.95461	down
PAK1	1.51975	5.07971	7.07101	7.52e-05	0.00282571	1.94465	up
HMGN2	1.85591	8.34858	7.07072	7.52e-05	0.00282571	1.94433	up
MYLK	2.54897	5.49313	7.06587	7.56e-05	0.00283158	1.93901	up
NUP35	1.15121	3.6671	7.04563	7.72e-05	0.00288265	1.91674	up
SLIT3	-3.68157	4.27619	-7.04317	7.74e-05	0.00288265	1.91404	down
CENPW	2.96857	4.87727	7.03908	7.78e-05	0.00288646	1.90953	up
GJC1	2.44096	2.86672	7.0266	7.88e-05	0.00291597	1.89578	up
FKBP5	2.46649	3.37706	7.01221	8e-05	0.00295181	1.87989	up
C3orf67	0.932864	2.4143	6.99311	8.16e-05	0.00300109	1.85876	no change
RWDD2A	-1.39309	2.47426	-6.98946	8.2e-05	0.00300109	1.85472	down
BHLHE41	-1.32424	3.34458	-6.98636	8.22e-05	0.00300109	1.85128	down
PIGS	-1.24415	5.80657	-6.98541	8.23e-05	0.00300109	1.85023	down
TCF7	2.30715	2.55568	6.98146	8.26e-05	0.00300486	1.84585	up
PDGFD	-2.0419	1.84422	-6.95335	8.52e-05	0.00308424	1.81463	down
SCAND2P	-1.02932	2.22949	-6.9514	8.53e-05	0.00308424	1.81247	down
MTRNR2L10	-2.59929	4.43087	-6.9428	8.61e-05	0.0030993	1.80289	down
POLQ	2.17247	1.61987	6.94138	8.62e-05	0.0030993	1.80131	up
CSE1L	1.55833	5.84129	6.93724	8.66e-05	0.00310249	1.7967	up
ALDH6A1	-1.10234	3.4285	-6.935	8.68e-05	0.00310249	1.7942	down
PKNOX2	-1.15558	1.43162	-6.92535	8.77e-05	0.00312558	1.78344	down
FLI1	-2.1564	2.69507	-6.92094	8.81e-05	0.00313133	1.77852	down
CTD-2514C3.1	-1.51552	1.54372	-6.90002	9.01e-05	0.00318024	1.75514	down
TRERF1	1.50804	2.16823	6.89927	9.02e-05	0.00318024	1.7543	up
GINS3	1.62603	2.5676	6.89843	9.03e-05	0.00318024	1.75336	up
TP53	-1.3504	4.62392	-6.89565	9.06e-05	0.00318072	1.75024	down
SLC7A5	-2.79732	4.48311	-6.88721	9.14e-05	0.00320051	1.7408	down
IER3	-3.11578	6.38716	-6.87818	9.23e-05	0.00321537	1.73067	down
PI4K2B	1.19174	4.26445	6.87601	9.25e-05	0.00321537	1.72824	up
C5orf34	1.19696	1.97009	6.87503	9.26e-05	0.00321537	1.72714	up
C17orf53	1.24619	1.591	6.86153	9.39e-05	0.00324798	1.71198	up
SAE1	0.98739	6.79442	6.85686	9.44e-05	0.00324798	1.70673	no change
FYN	-1.99043	6.31804	-6.85536	9.46e-05	0.00324798	1.70504	down
RBPJ	2.19202	5.87981	6.85527	9.46e-05	0.00324798	1.70494	up
RPL17P50	-1.92495	1.77714	-6.84895	9.52e-05	0.00326111	1.69783	down
MCM7	2.33145	5.74756	6.83259	9.69e-05	0.00330989	1.6794	up
SCARB1	-1.55724	5.22249	-6.81314	9.89e-05	0.00336995	1.65745	down
TCP11L2	-0.917171	2.23039	-6.80783	9.95e-05	0.00336995	1.65145	no change
PELI1	-1.23818	2.25868	-6.80425	9.99e-05	0.00336995	1.6474	down
RAB32	-1.21069	6.53451	-6.80352	0.0001	0.00336995	1.64657	down
TRAIP	1.60136	2.1948	6.80326	0.000100009	0.00336995	1.64627	up
RAD21	1.21763	6.06894	6.79639	0.000100754	0.00338587	1.6385	up
TOP2A	4.52947	4.71124	6.78531	0.000101968	0.00341366	1.62595	up
DDX39A	1.50328	5.97856	6.78213	0.00010232	0.00341366	1.62235	up
GTF3C6	0.861158	6.78844	6.78137	0.000102404	0.00341366	1.62148	no change
NRM	1.68613	4.04756	6.75455	0.000105425	0.00350497	1.59102	up
SLC25A10	1.51072	2.7736	6.74535	0.000106483	0.00352967	1.58056	up
RAD51	1.92202	3.0718	6.74002	0.000107103	0.00352967	1.57448	up
ABHD2	1.41063	4.56032	6.73907	0.000107214	0.00352967	1.57339	up
TCEA2	-1.03016	5.11464	-6.73829	0.000107304	0.00352967	1.57252	down
LTBP3	-1.26801	6.44515	-6.73389	0.000107819	0.0035348	1.56749	down
HNRNPL	1.19577	7.46083	6.73115	0.000108141	0.0035348	1.56437	up
HMGB2	3.10263	6.25176	6.72816	0.000108494	0.0035348	1.56096	up
SLC22A5	-1.14279	2.30662	-6.72729	0.000108597	0.0035348	1.55996	down
TRIB3	-3.61735	4.71311	-6.72484	0.000108886	0.00353497	1.55717	down
CENPF	3.89079	3.93756	6.71854	0.000109636	0.00355004	1.54998	up
TMEM231	-1.22322	3.47393	-6.7101	0.00011065	0.00357356	1.54033	down
MIB2	-0.973062	4.28797	-6.70562	0.000111192	0.00358175	1.53521	no change
TPP1	-1.25858	7.41543	-6.69796	0.000112126	0.00360251	1.52644	down
CLSTN1	-1.14828	6.44545	-6.69271	0.000112771	0.00361389	1.52044	down
C15orf65	-1.46232	3.03125	-6.6778	0.000114624	0.00366386	1.50334	down
NRIP3	1.33403	2.82646	6.65893	0.000117018	0.00373053	1.48167	up
FANCD2	2.08627	2.50574	6.65666	0.00011731	0.00373053	1.47906	up
MXI1	-1.78094	4.40687	-6.65395	0.00011766	0.0037321	1.47594	down
SCARB2	-0.966193	8.04324	-6.64752	0.000118493	0.00374897	1.46854	no change
ELK3	1.42779	5.21936	6.63751	0.000119804	0.00377458	1.45701	up
YWHAQ	1.36879	8.67457	6.63617	0.00011998	0.00377458	1.45547	up
SSBP3	0.876786	4.39231	6.6344	0.000120213	0.00377458	1.45343	no change
SMTN	1.7266	6.06764	6.61428	0.000122905	0.00384938	1.43021	up
UBE2S	1.62795	6.26849	6.60974	0.000123522	0.00385898	1.42496	up
BRCA1	1.60617	3.06292	6.60422	0.000124276	0.0038669	1.41857	up
SLC25A29	-1.31252	3.27335	-6.60334	0.000124398	0.0038669	1.41755	down
MTHFD1	1.49754	6.01038	6.56083	0.000130384	0.00404288	1.36825	up
CDKN2C	2.67824	3.78619	6.5526	0.000131579	0.00406022	1.35868	up
CAPN2	1.81229	8.02843	6.55248	0.000131596	0.00406022	1.35854	up
MAP4K4	1.37703	7.39613	6.54946	0.000132037	0.00406375	1.35503	up
CFL2	1.44283	7.20093	6.54295	0.000132995	0.00408312	1.34745	up
GSTCD	1.57302	2.65408	6.53565	0.000134078	0.00409714	1.33894	up
SFPQ	1.16842	6.79089	6.53543	0.000134111	0.00409714	1.33868	up
USP1	1.17663	4.05516	6.53238	0.000134566	0.00410096	1.33513	up
UHRF1BP1	-1.08793	1.81968	-6.52912	0.000135056	0.00410437	1.33132	down
LRPAP1	-1.41799	7.31459	-6.52724	0.000135338	0.00410437	1.32913	down
EZH2	2.05688	2.96216	6.5209	0.000136297	0.00412339	1.32172	up
VEGFA	-2.83495	6.77543	-6.51798	0.00013674	0.00412677	1.31831	down
TBC1D10A	-0.838588	3.74801	-6.51107	0.000137796	0.00414	1.31024	no change
TUBB	1.86918	9.59934	6.5103	0.000137915	0.00414	1.30934	up
GALNT6	4.14482	4.60206	6.508	0.000138268	0.00414	1.30666	up
UBE2C	4.57109	4.69105	6.50643	0.00013851	0.00414	1.30482	up
CKB	2.48643	5.59163	6.49803	0.000139814	0.00416583	1.29499	up
ARHGEF39	2.09718	1.93147	6.49655	0.000140045	0.00416583	1.29325	up
CXCR5	-1.62079	1.42912	-6.49238	0.000140698	0.00417528	1.28837	down
EMP2	2.12609	3.81593	6.48898	0.000141234	0.00418118	1.28438	up
PCYOX1L	-1.18373	3.61083	-6.46437	0.000145175	0.00428766	1.2555	down
FES	1.51992	3.15102	6.43827	0.000149486	0.00440358	1.22478	up
TGFBR1	-1.33046	3.85377	-6.43607	0.000149856	0.00440358	1.22219	down
CENPK	3.36931	3.73855	6.43315	0.000150349	0.00440358	1.21874	up
TMEM45A	-2.33529	6.09618	-6.43216	0.000150517	0.00440358	1.21757	down
SESN2	-1.98485	4.25361	-6.42151	0.000152328	0.00444294	1.20501	down
ORAI3	-1.58236	4.61232	-6.41995	0.000152597	0.00444294	1.20316	down
LAMP1	-0.83845	8.69066	-6.41799	0.000152934	0.00444294	1.20084	no change
ANKRD32	1.14224	2.46807	6.41547	0.000153368	0.00444517	1.19787	up
B4GALT1	-2.19213	6.86943	-6.39812	0.000156395	0.00451432	1.17735	down
AIDA	0.854844	6.55685	6.39764	0.00015648	0.00451432	1.17678	no change
TRPV2	3.59698	4.24593	6.39328	0.000157251	0.00452606	1.17162	up
MASTL	1.23271	3.26642	6.38018	0.000159596	0.00458294	1.15607	up
CKS1B	1.77406	5.91266	6.37338	0.000160827	0.00459436	1.14801	up
HAUS6	1.26367	3.6179	6.37159	0.000161152	0.00459436	1.14588	up
GARS	-1.39005	8.74313	-6.3709	0.000161278	0.00459436	1.14506	down
PARP1	1.0542	5.53285	6.36984	0.000161471	0.00459436	1.14381	up
MZT1	1.04953	4.50499	6.35786	0.000163676	0.00463878	1.12956	up
EIF2S2P4	-1.27737	5.23197	-6.35731	0.000163779	0.00463878	1.12891	down
FAM72B	2.2476	2.40101	6.35516	0.000164178	0.00463953	1.12635	up
FKBP10	-1.22532	8.63966	-6.34938	0.000165257	0.00465942	1.11947	down
SHCBP1	3.89638	4.27393	6.34075	0.000166882	0.00468712	1.10919	up
SIAH2	-1.1216	3.97033	-6.34017	0.000166993	0.00468712	1.1085	down
DDR1	-2.22118	4.49071	-6.33445	0.000168081	0.00470637	1.10167	down
IL6	-6.02822	5.74529	-6.33259	0.000168436	0.00470637	1.09946	down
CARS	-1.02193	5.61605	-6.33029	0.000168876	0.00470807	1.09672	down
CHEK1	1.8779	3.97726	6.32594	0.000169713	0.00472082	1.09153	up
TNIP1	-1.56176	5.67617	-6.32136	0.000170599	0.00473489	1.08606	down
DNAJC25	-0.92742	3.39511	-6.29427	0.000175945	0.00487237	1.05365	no change
APP	-0.859643	9.35437	-6.28404	0.00017801	0.00491862	1.04139	no change
MTHFD2	-2.03262	6.54954	-6.28126	0.000178578	0.00492337	1.03804	down
TMEM194A	1.39095	3.40553	6.27163	0.000180553	0.00496378	1.02649	up
IGFBP7	-3.27523	9.86519	-6.27023	0.000180842	0.00496378	1.02481	down
ABCA9	-2.07401	3.0104	-6.26168	0.00018262	0.00500154	1.01453	down
DHCR7	-1.75844	6.06948	-6.25063	0.000184945	0.00505408	1.00124	down
FAM72D	1.9285	1.29989	6.24309	0.000186552	0.00508681	0.992146	up
NUDT1	1.58249	4.65559	6.24007	0.000187198	0.00509325	0.988515	up
C9orf91	-1.59365	2.60612	-6.22944	0.000189497	0.00512685	0.975689	down
POLD3	1.19607	3.38641	6.22743	0.000189935	0.00512685	0.973261	up
SMC3	0.78666	4.65302	6.22688	0.000190055	0.00512685	0.972597	no change
OPTN	-1.35611	7.07029	-6.22676	0.000190082	0.00512685	0.97245	down
SUMO3	0.901574	6.35863	6.2083	0.00019416	0.00522551	0.950144	no change
KDM3A	-1.4117	4.08252	-6.20134	0.000195724	0.00525622	0.941714	down
CBWD5	-1.0822	5.62361	-6.19072	0.000198133	0.00530946	0.928855	down
MYEOV	2.65109	2.88939	6.16559	0.000203968	0.00543296	0.89835	up
CXCL8	-7.19488	4.73271	-6.16539	0.000204017	0.00543296	0.898097	down
LGMN	-2.26594	5.76398	-6.16507	0.000204091	0.00543296	0.897719	down
DCK	1.10629	3.951	6.16338	0.00020449	0.00543296	0.895665	up
TENM3	2.06774	2.39876	6.15744	0.000205901	0.00545879	0.888438	up
FTH1P7	-1.98074	5.11946	-6.15395	0.000206735	0.00546924	0.884189	down
NUPR1	-2.18974	7.68003	-6.15005	0.000207671	0.00548233	0.87944	down
DRAM1	-2.1575	6.48031	-6.14821	0.000208115	0.00548243	0.877193	down
RCAN3	1.73159	1.71989	6.13709	0.000210816	0.00553572	0.863638	up
CEP97	0.929879	2.33771	6.13622	0.000211029	0.00553572	0.86258	no change
DRAP1	1.67104	8.29691	6.13076	0.000212371	0.00555681	0.855915	up
NFKBIE	-1.54411	2.96921	-6.12932	0.000212726	0.00555681	0.854157	down
NID1	-1.12789	5.10875	-6.1258	0.000213596	0.00556744	0.849867	down
ETV1	2.35526	4.91389	6.12406	0.000214029	0.00556744	0.847739	up
SCLT1	1.0324	3.07199	6.12033	0.00021496	0.00557998	0.843178	up
TUBB6	1.66218	7.98534	6.111	0.000217304	0.00562908	0.831776	up
TVP23C	-1.56564	3.70315	-6.09948	0.000220239	0.00569324	0.817673	down
CHPF	-2.13061	6.93221	-6.08248	0.000224646	0.00579513	0.796839	down
PDIA3P1	-0.855169	2.04431	-6.08027	0.000225227	0.00579808	0.794125	no change
XPO1	1.16526	6.60232	6.07269	0.00022723	0.00581541	0.784815	up
MYO18A	1.66332	5.32978	6.07262	0.000227249	0.00581541	0.784728	up
FANCG	1.42905	3.93702	6.07242	0.000227303	0.00581541	0.784478	up
BUB3	1.18402	7.10745	6.06838	0.000228379	0.00583093	0.779513	up
EXT2	-0.921346	6.72379	-6.06594	0.00022903	0.00583558	0.776519	no change
RFWD3	1.21461	3.51486	6.06258	0.000229931	0.00584059	0.772392	up
RPN2	-0.825333	9.02092	-6.06171	0.000230166	0.00584059	0.771316	no change
FBXO5	2.46751	3.27996	6.05661	0.000231543	0.00584237	0.765045	up
SRSF2	1.18021	6.77803	6.05567	0.000231799	0.00584237	0.763886	up
ARHGAP19	1.21248	2.07294	6.05455	0.000232104	0.00584237	0.762502	up
POLA1	1.18199	2.16936	6.0545	0.000232116	0.00584237	0.762446	up
P4HA1	-2.59312	7.0322	-6.05113	0.000233034	0.00584944	0.758297	down
ATP6V0B	-1.20629	7.21129	-6.05002	0.000233338	0.00584944	0.756927	down
ASPHD2	-1.26172	1.51509	-6.04686	0.000234203	0.00585584	0.753036	down
CUX1	-1.50477	5.35979	-6.04557	0.000234558	0.00585584	0.751442	down
NAP1L4	1.07733	6.95238	6.04166	0.000235634	0.00585584	0.746631	up
YWHAH	1.17748	7.01432	6.04069	0.000235903	0.00585584	0.745429	up
MRPL35	1.01395	5.50099	6.04053	0.000235948	0.00585584	0.745229	up
PARP4	0.968144	4.65792	6.02947	0.000239028	0.00592046	0.731592	no change
MCM6	1.49168	4.43044	6.02697	0.000239731	0.0059223	0.728504	up
MAPKAPK3	1.58262	5.23672	6.02582	0.000240054	0.0059223	0.727085	up
FADS2	-1.61423	7.97959	-6.02367	0.000240663	0.00592555	0.724423	down
CDT1	2.37388	2.52468	6.01167	0.000244081	0.00599368	0.709592	up
TMEM55B	-0.936013	5.02588	-6.01058	0.000244394	0.00599368	0.708244	no change
TDP1	1.42626	3.49251	6.00696	0.000245438	0.00600742	0.703762	up
CCL2	-5.55633	6.67473	-6.00377	0.000246359	0.00601813	0.699821	down
SPATA33	1.04734	2.72076	5.99442	0.000249089	0.0060729	0.688229	up
ATP5A1	0.887093	8.28371	5.98801	0.000250979	0.00609536	0.680283	no change
PSPH	-1.3687	5.25518	-5.98796	0.000250991	0.00609536	0.68023	down
FBXO42	-1.04513	3.77344	-5.98606	0.000251556	0.00609716	0.677868	down
HSPG2	-2.14929	5.95159	-5.98176	0.000252835	0.00611625	0.672532	down
LONP1	-1.32504	5.74849	-5.97707	0.000254237	0.00613822	0.666716	down
BAIAP2L2	1.67883	2.30852	5.97346	0.000255326	0.00615257	0.66222	up
HNRNPA3	1.24259	7.74962	5.9703	0.000256281	0.00615488	0.658296	up
FUS	1.69287	7.76985	5.96986	0.000256412	0.00615488	0.657756	up
TYRO3	0.900574	4.18936	5.96684	0.00025733	0.006165	0.653999	no change
B4GALT7	-0.85882	5.14419	-5.96179	0.00025887	0.00618999	0.647721	no change
PITPNM2	1.25908	1.92877	5.95832	0.000259936	0.00619593	0.6434	up
MPDU1	0.823597	6.1796	5.95616	0.000260602	0.00619593	0.640709	no change
NFKB2	-1.41333	4.0432	-5.954	0.000261269	0.00619593	0.638019	down
SPRED1	1.07871	4.23329	5.95357	0.000261399	0.00619593	0.637494	up
KIAA1841	0.852473	2.98784	5.95289	0.000261611	0.00619593	0.636645	no change
ZNF93	1.1832	1.92665	5.94699	0.000263444	0.00621414	0.629297	up
CHAC2	1.25698	2.57946	5.94646	0.000263611	0.00621414	0.628633	up
NATD1	-1.61901	2.49043	-5.94331	0.000264597	0.00621414	0.624706	down
CEBPZOS	0.849687	5.53181	5.94256	0.000264833	0.00621414	0.623766	no change
GCAT	-1.20311	3.48533	-5.94241	0.000264878	0.00621414	0.623588	down
PYCR1	-1.50264	6.30026	-5.93957	0.000265773	0.00621819	0.62004	down
CEMIP	-3.97978	5.83472	-5.93737	0.000266466	0.00621819	0.617303	down
CENPQ	1.5625	2.90726	5.9371	0.000266551	0.00621819	0.616966	up
IRS1	1.49406	3.34162	5.93514	0.000267173	0.00622102	0.614514	up
HAUS5	1.2245	2.92756	5.9319	0.000268202	0.00622619	0.610471	up
HOXB5	3.2276	3.03522	5.93113	0.000268446	0.00622619	0.609512	up
PEG10	2.05167	4.65369	5.92972	0.000268897	0.00622619	0.607748	up
CBX1	0.807834	6.14516	5.92294	0.00027107	0.00626483	0.599282	no change
ERI2	1.21699	3.55809	5.91179	0.000274686	0.00632492	0.585342	up
LRRC34	1.13998	1.72602	5.91178	0.000274687	0.00632492	0.585337	up
PKIA	0.855294	4.68685	5.90497	0.000276924	0.00636157	0.576803	no change
TYMS	2.32014	6.29954	5.90382	0.000277302	0.00636157	0.57537	up
NCAPH2	1.24249	4.26694	5.9007	0.000278335	0.00637352	0.571457	up
ARSA	-1.21959	5.55969	-5.89826	0.000279144	0.00638028	0.568405	down
PUS7L	1.285	3.04144	5.88062	0.000285076	0.00649376	0.546282	up
BEX1	-2.10466	1.83368	-5.8801	0.000285253	0.00649376	0.545629	down
LENG9	-1.10754	2.03872	-5.87886	0.000285675	0.00649376	0.544073	down
SRSF3	1.03264	7.71134	5.87121	0.000288298	0.00654142	0.534457	up
CXCL1	-6.56159	4.86755	-5.86311	0.000291102	0.00659302	0.524273	down
FN3KRP	1.03208	4.36973	5.86074	0.000291929	0.00659971	0.521291	up
CEP83	1.31662	3.23396	5.85338	0.000294509	0.00664595	0.512033	up
RP11-568K15.1	1.36509	2.69901	5.85062	0.000295483	0.00665586	0.508558	up
SERPINH1P1	-1.36107	1.57269	-5.84596	0.000297135	0.00668098	0.50269	down
RRAGB	-1.20324	3.96242	-5.84222	0.00029847	0.00669182	0.497976	down
KCTD3	1.07917	4.68895	5.8416	0.000298694	0.00669182	0.497185	up
MMP11	-1.79126	2.20561	-5.83922	0.000299547	0.0066955	0.494186	down
SIL1	-1.35996	7.89223	-5.83814	0.000299935	0.0066955	0.492822	down
TBX5	3.00758	2.14843	5.83193	0.000302176	0.00673343	0.484992	up
RHBDF2	-1.92166	3.362	-5.82691	0.000304001	0.00675201	0.478655	down
FTH1P3	-1.80361	1.75232	-5.82665	0.000304096	0.00675201	0.478327	down
TPMT	0.868606	4.32362	5.82342	0.00030528	0.00676622	0.474238	no change
PCSK5	-1.38515	1.89537	-5.81494	0.000308403	0.00682329	0.463526	down
ENPP1	3.12376	2.60064	5.8116	0.000309645	0.0068386	0.459297	up
PRPS2	1.1925	3.60819	5.80821	0.00031091	0.00684677	0.455007	up
CDCA4	1.09279	3.48443	5.80766	0.000311117	0.00684677	0.454309	up
SCARA3	2.76544	6.00898	5.80303	0.000312855	0.0068643	0.448447	up
TPRA1	-0.945378	4.59379	-5.8026	0.000313018	0.0068643	0.4479	no change
IL1RAP	-1.37325	3.46538	-5.79896	0.00031439	0.00688226	0.443297	down
NUP62	1.19949	4.75864	5.79672	0.00031524	0.00688874	0.440454	up
OTUD1	-1.23682	1.69213	-5.78867	0.000318313	0.0069437	0.430246	down
RNF13	-1.22681	5.78163	-5.77779	0.000322516	0.00701378	0.416441	down
TMEM150A	-0.868657	4.23926	-5.77744	0.000322654	0.00701378	0.415991	no change
TUBGCP3	0.764499	3.36927	5.77387	0.000324046	0.00703174	0.411462	no change
NUP85	0.840448	5.30401	5.77059	0.00032533	0.00704732	0.407299	no change
ZMYM1	1.18874	2.63536	5.74504	0.000335541	0.00724638	0.374777	up
GGT7	-1.01388	4.19749	-5.74396	0.000335982	0.00724638	0.373397	down
DNAJC10	-1.01379	7.48311	-5.74326	0.000336268	0.00724638	0.372499	down
RGCC	2.80075	3.11826	5.73914	0.000337948	0.00726998	0.367254	up
CCDC34	1.45223	3.27203	5.73737	0.000338677	0.00727308	0.364987	up
TUBB3	2.09749	7.01777	5.73213	0.000340836	0.00730683	0.358299	up
ITFG1	-0.825459	7.03262	-5.72521	0.00034371	0.00735574	0.349463	no change
NXPH4	-2.53126	2.30258	-5.72219	0.000344971	0.00737005	0.345609	down
BORA	1.6945	2.72084	5.71909	0.00034627	0.00738026	0.341651	up
C15orf59	-1.46441	1.67804	-5.71822	0.000346636	0.00738026	0.34054	down
PPIL6	-1.29904	1.69384	-5.7114	0.000349525	0.00739244	0.331806	down
RP11-475J5.4	-1.92504	1.74098	-5.71047	0.000349919	0.00739244	0.33062	down
PRRX1	1.56454	6.96213	5.71008	0.000350084	0.00739244	0.330122	up
JRK	1.36317	2.36709	5.70777	0.000351071	0.00739244	0.32716	up
GPRC5B	-2.81772	3.91137	-5.70746	0.000351203	0.00739244	0.326763	down
TMEM91	-0.893359	2.27494	-5.70715	0.000351333	0.00739244	0.326374	no change
ZHX2	-1.71122	2.47904	-5.70641	0.000351652	0.00739244	0.32542	down
GRN	-0.995576	8.69537	-5.70568	0.000351964	0.00739244	0.324485	no change
NFKBIZ	-2.66958	3.92625	-5.69491	0.000356608	0.00747734	0.310691	down
NCAPD2	1.70967	5.31193	5.69081	0.000358391	0.00749289	0.30544	up
RNF103-CHMP3	-2.28391	1.46255	-5.69044	0.000358555	0.00749289	0.304961	down
FTH1P10	-1.50663	1.70315	-5.6881	0.000359577	0.00750164	0.301965	down
ABLIM3	1.1394	5.28915	5.68646	0.000360298	0.0075041	0.299855	up
WARS	-1.93223	7.74635	-5.68149	0.000362488	0.00753708	0.293478	down
FUCA1	-1.90281	3.65184	-5.67844	0.000363841	0.00755258	0.289556	down
LBR	1.20601	4.29371	5.67623	0.000364823	0.00756035	0.286719	up
SOCS3	1.97878	3.29477	5.67234	0.000366557	0.00758364	0.281729	up
AJUBA	-1.96385	3.37879	-5.67036	0.000367444	0.00758749	0.279183	down
ZNF337	-0.857508	3.13306	-5.66921	0.000367963	0.00758749	0.277697	no change
GLRX3	0.797527	6.82483	5.65824	0.00037293	0.00767717	0.263586	no change
CDC25B	1.63892	5.53178	5.65561	0.000374128	0.00768911	0.260209	up
PTPLAD2	1.39358	1.65087	5.65248	0.000375566	0.00769961	0.256171	up
RNF115	0.908312	3.64043	5.6518	0.000375878	0.00769961	0.255298	no change
RNF122	-1.82695	1.76446	-5.64968	0.000376853	0.00770689	0.252571	down
SASS6	1.17523	1.72635	5.64417	0.000379405	0.00774635	0.245466	up
KCTD11	-1.36502	3.71831	-5.63906	0.000381786	0.00778218	0.238882	down
TICRR	1.27941	1.36621	5.63211	0.000385054	0.00783271	0.22991	up
ARL6IP6	0.901349	4.52034	5.63085	0.00038565	0.00783271	0.228283	no change
CCPG1	-2.08187	7.09581	-5.62978	0.000386155	0.00783271	0.226905	down
COMT	-1.08928	7.20705	-5.62437	0.000388726	0.00786985	0.219921	down
P4HTM	-1.05254	4.73152	-5.62327	0.000389252	0.00786985	0.218497	down
LZTS3	-0.865203	1.95483	-5.62048	0.000390589	0.00788407	0.214887	no change
CLPTM1L	-0.875194	7.4531	-5.61764	0.000391953	0.00789877	0.211218	no change
PPP4R4	-1.72061	1.55339	-5.61264	0.000394371	0.00793464	0.204744	down
AC241585.2	-1.39895	1.99641	-5.60499	0.000398098	0.00799669	0.194842	down
FAM174A	-1.13483	4.10144	-5.59823	0.000401421	0.00804882	0.186092	down
YWHAE	1.06461	8.79854	5.59708	0.000401988	0.00804882	0.184606	up
SCD	-2.35162	8.29634	-5.58263	0.000409209	0.00818024	0.165864	down
C6orf48	-1.34377	7.871	-5.57835	0.000411374	0.00821032	0.16031	down
HNRNPH3	0.902898	7.44606	5.57523	0.000412961	0.00822879	0.156256	no change
HK2	-1.45669	4.40911	-5.57244	0.00041439	0.00824404	0.152621	down
CTNS	-1.10453	4.62167	-5.5699	0.000415687	0.00825531	0.149331	down
SNRPN	-1.07278	6.76184	-5.56874	0.000416285	0.00825531	0.147819	down
PDE10A	-1.71865	1.5855	-5.56622	0.000417585	0.00825843	0.144537	down
TMEM134	-0.992758	5.29776	-5.56586	0.00041777	0.00825843	0.14407	no change
C21orf58	1.29489	1.80799	5.55292	0.000424503	0.00837822	0.127238	up
C9orf41	1.07001	3.4338	5.5496	0.000426251	0.00839113	0.122914	up
INSR	-1.09353	1.72361	-5.54597	0.000428175	0.00839113	0.118173	down
ZNF667	-1.44389	2.2277	-5.54322	0.000429636	0.00839113	0.114587	down
FAM213B	1.35969	3.69783	5.5409	0.000430869	0.00839113	0.11157	up
CTD-2545G14.7	-5.23454	3.683	-5.53992	0.000431395	0.00839113	0.110286	down
SEC16A	-0.868307	4.74562	-5.53966	0.000431534	0.00839113	0.109947	no change
SLC2A6	-1.58305	3.60505	-5.53933	0.000431707	0.00839113	0.109523	down
EZR	1.33768	5.31189	5.5384	0.000432205	0.00839113	0.10831	up
ATP5G3	0.761397	8.05242	5.53803	0.000432404	0.00839113	0.107826	no change
WRAP53	0.92249	3.06469	5.5376	0.000432633	0.00839113	0.107269	no change
SREBF2	-1.04734	6.09498	-5.53727	0.000432809	0.00839113	0.106839	down
PPP1R3B	-1.33877	3.01772	-5.53643	0.000433265	0.00839113	0.105732	down
LRP10	-0.945433	8.26834	-5.53451	0.000434293	0.00839113	0.103236	no change
BBC3	-1.71351	3.57295	-5.53327	0.000434964	0.00839113	0.101613	down
FANCC	0.977718	2.17483	5.53268	0.00043528	0.00839113	0.100847	no change
TOM1	-1.07337	5.12927	-5.53015	0.00043665	0.0084045	0.0975391	down
RNF215	-1.25863	4.223	-5.5267	0.000438523	0.00842411	0.0930323	down
FADS3	-1.63363	6.55613	-5.52578	0.000439024	0.00842411	0.0918321	down
SNRPE	0.754133	7.59782	5.5234	0.000440322	0.00843601	0.0887223	no change
ENOX1	-1.73794	2.14707	-5.51912	0.000442669	0.00846792	0.0831264	down
RAN	1.12314	10.1335	5.51604	0.000444366	0.00848733	0.0790983	up
BNIP3L	-1.52762	6.69725	-5.50933	0.000448086	0.00854525	0.0703224	down
GCC1	-1.00418	3.62502	-5.49921	0.000453758	0.00863874	0.0570808	down
RAB24	-1.05631	4.84118	-5.49812	0.000454378	0.00863874	0.0556437	down
ORC6	1.98658	4.00593	5.49656	0.000455262	0.00864232	0.0535982	up
FAF1	0.845696	5.45475	5.49094	0.000458455	0.00868967	0.0462403	no change
GBA	-0.949345	7.3254	-5.48684	0.000460806	0.00872095	0.0408548	no change
LIPG	-3.95447	3.97206	-5.48448	0.000462159	0.00873327	0.0377676	down
FKTN	0.878895	3.69896	5.47027	0.000470425	0.00887598	0.0191049	no change
GLG1	-0.927286	7.15135	-5.46773	0.00047192	0.00889068	0.0157662	no change
TCHP	0.864937	3.43053	5.45807	0.000477654	0.00897691	0.00305074	no change
AMN1	-1.17325	3.01924	-5.45759	0.000477941	0.00897691	0.00241897	down
VEPH1	-2.13125	6.17644	-5.45121	0.000481766	0.00903511	-0.00597325	down
CDKN1A	-1.56542	8.66765	-5.4485	0.000483407	0.00905223	-0.00955212	down
LMNA	2.11612	9.20268	5.44399	0.000486141	0.00908202	-0.0154897	up
SMIM10	1.22759	3.50552	5.44347	0.000486458	0.00908202	-0.0161775	up
MSANTD4	-0.798189	4.30453	-5.43829	0.000489624	0.00912741	-0.023005	no change
SOCS2	2.31192	3.1628	5.43557	0.000491296	0.0091332	-0.0265943	up
CXorf38	0.754209	2.62399	5.4354	0.000491403	0.0091332	-0.0268249	no change
AIM1	1.97307	2.68563	5.43408	0.000492216	0.00913465	-0.0285644	up
DONSON	1.11687	4.51367	5.43119	0.000493999	0.00915407	-0.0323705	up
UTP14C	-0.929618	3.6048	-5.42553	0.000497524	0.00920567	-0.0398562	no change
TSC22D3	-1.73336	4.6185	-5.42207	0.000499687	0.00923196	-0.0444241	down
TBC1D22B	-0.784219	2.6212	-5.4178	0.000502372	0.00924994	-0.0500647	no change
LRIF1	-0.993451	3.67714	-5.41766	0.000502458	0.00924994	-0.0502454	no change
PCK2	-1.97219	4.6666	-5.41596	0.000503535	0.00924994	-0.0524994	down
FTH1P23	-2.19285	3.9027	-5.4158	0.000503636	0.00924994	-0.052711	down
ATF4	-1.34959	8.24847	-5.41358	0.000505039	0.00926203	-0.0556401	down
pk	1.45295	4.53328	5.41007	0.000507273	0.00928929	-0.0602854	up
RBM14	1.11403	4.16469	5.39976	0.000513893	0.00939669	-0.0739362	up
RAD1	0.701277	4.66388	5.38943	0.000520619	0.0095057	-0.0876261	no change
ITPKC	-0.741921	3.13506	-5.38084	0.000526286	0.00959507	-0.0990228	no change
ARL4A	1.41643	4.07116	5.37574	0.000529684	0.00963044	-0.105799	up
ACP2	-1.00117	5.03759	-5.3756	0.000529775	0.00963044	-0.105979	down
RAB2B	-0.833388	3.83725	-5.37382	0.000530966	0.00963801	-0.108344	no change
ANAPC1	1.28556	3.72345	5.36823	0.000534728	0.00968749	-0.115776	up
HIRIP3	1.42618	3.02621	5.36714	0.000535464	0.00968749	-0.117224	up
SOBP	1.11379	1.93177	5.3663	0.00053603	0.00968749	-0.118336	up
SOD2	-3.20439	8.12686	-5.36261	0.000538534	0.00971863	-0.123243	down
SMO	-1.67782	2.76536	-5.35791	0.000541742	0.00976234	-0.129494	down
EPRS	-0.745823	6.87443	-5.35114	0.0005464	0.00981993	-0.138508	no change
WBP2	-1.01237	6.17496	-5.35042	0.000546902	0.00981993	-0.139475	down
SLC39A6	-0.750304	6.21464	-5.34983	0.000547307	0.00981993	-0.140253	no change
TRIM37	-0.95219	4.67087	-5.34661	0.000549541	0.00984581	-0.144542	no change
EXD3	-0.967808	2.83876	-5.33562	0.000557245	0.00996102	-0.159198	no change
GALNT5	1.54298	4.95458	5.33515	0.000557574	0.00996102	-0.159819	up
BNC2	1.21927	3.2261	5.33075	0.000560699	0.0100025	-0.165703	up
ALDH1L2	-1.19693	4.54182	-5.32767	0.000562889	0.0100272	-0.169808	down
PPP1R16A	-0.839647	4.05903	-5.32479	0.000564952	0.0100495	-0.173658	no change
YIPF2	-0.826834	5.72855	-5.32113	0.000567578	0.0100818	-0.178541	no change
FAM72A	1.78131	2.46229	5.31482	0.000572142	0.0101417	-0.186972	up
PDLIM3	-2.89329	4.51334	-5.31422	0.000572582	0.0101417	-0.187782	down
C2orf69	0.916892	3.03747	5.30903	0.000576371	0.010192	-0.194724	no change
SLC11A2	-1.15281	4.97271	-5.30705	0.000577822	0.010192	-0.197371	down
ALYREF	1.12193	6.86106	5.30697	0.000577882	0.010192	-0.197481	up
SPTLC3	2.13866	2.50964	5.30523	0.000579164	0.0102002	-0.199813	up
AFAP1	-2.00486	4.84067	-5.30304	0.000580778	0.0102114	-0.202743	down
CNTROB	1.16298	4.29119	5.30214	0.000581442	0.0102114	-0.203946	up
XBP1	-1.28769	6.71132	-5.2981	0.000584434	0.0102494	-0.209349	down
TONSL	1.44439	1.97159	5.29437	0.00058722	0.01027	-0.214356	up
NUAK1	-1.89631	2.84855	-5.29407	0.00058744	0.01027	-0.21475	down
MRPL15	0.721242	6.12256	5.29321	0.000588087	0.01027	-0.215908	no change
DLD	0.703277	6.16699	5.29032	0.00059025	0.0102934	-0.219775	no change
MANBA	-1.69266	5.78348	-5.28295	0.000595819	0.0103729	-0.22966	down
CACYBP	0.963069	6.77747	5.28208	0.000596482	0.0103729	-0.23083	no change
CEP89	0.787214	3.87944	5.27907	0.00059878	0.0103944	-0.234877	no change
IL21R	-1.63972	2.04692	-5.27827	0.00059939	0.0103944	-0.23595	down
ZNF92	0.777753	1.92621	5.27213	0.0006041	0.0104615	-0.24419	no change
ERMP1	-0.80985	3.04143	-5.26633	0.000608587	0.0105246	-0.251981	no change
PDAP1	0.745327	7.26508	5.26392	0.000610468	0.0105424	-0.255229	no change
BTBD19	-1.12981	3.01191	-5.26272	0.0006114	0.0105439	-0.256834	down
FOXF2	2.52017	2.72297	5.25816	0.000614977	0.0105909	-0.262976	up
PCNA	1.38927	7.01493	5.25534	0.000617193	0.0106144	-0.266762	up
S100A6	1.64045	11.4788	5.25388	0.000618352	0.0106196	-0.268737	up
CERS5	-0.948094	6.03248	-5.25185	0.000619959	0.0106258	-0.271469	no change
ATP5F1	0.730527	8.53303	5.25059	0.000620959	0.0106258	-0.273165	no change
RCN2	-0.815773	7.13852	-5.25018	0.00062128	0.0106258	-0.273709	no change
C16orf59	1.99147	2.05742	5.24204	0.000627789	0.0107173	-0.28468	up
EMP1	1.61708	8.50039	5.24134	0.000628351	0.0107173	-0.285623	up
RNF187	-1.24261	6.00947	-5.2364	0.000632336	0.0107705	-0.292277	down
NDUFV2P1	1.30438	2.2462	5.2333	0.000634858	0.0107987	-0.296468	up
SKP2	1.42195	3.38369	5.23223	0.000635727	0.0107987	-0.297906	up
HAT1	0.763956	5.75016	5.21886	0.00064672	0.0109599	-0.315954	no change
NUDT21	1.02226	5.94061	5.21855	0.000646982	0.0109599	-0.316381	up
NBAS	-1.09919	4.37646	-5.21553	0.000649491	0.0109812	-0.320454	down
GTF3A	0.819096	7.06227	5.21492	0.000650003	0.0109812	-0.321285	no change
FLNB	-1.30386	5.31809	-5.21105	0.00065324	0.0110209	-0.326513	down
NDNL2	-0.673093	4.39857	-5.20791	0.00065588	0.0110504	-0.330758	no change
DCTPP1	0.795854	5.08783	5.19787	0.000664403	0.0111648	-0.344349	no change
EXOSC2	1.21399	4.237	5.1978	0.000664467	0.0111648	-0.34445	up
SLC39A14	-2.3586	6.08714	-5.19556	0.000666384	0.0111794	-0.347482	down
PQLC2	-0.693214	3.90105	-5.19469	0.000667129	0.0111794	-0.348658	no change
CCNB1IP1	-1.05426	4.86304	-5.1914	0.000669959	0.0112117	-0.353115	down
TMEM132A	-3.42191	4.81374	-5.18939	0.000671697	0.0112151	-0.355842	down
ITGA4	2.27529	3.92453	5.18907	0.000671971	0.0112151	-0.35627	up
DOT1L	1.37016	3.11579	5.18628	0.000674389	0.0112404	-0.360051	up
PRDX3	0.672301	7.31406	5.17422	0.000684957	0.0114013	-0.376418	no change
ZNF517	-0.723747	1.82316	-5.16691	0.000691454	0.011494	-0.386354	no change
RP11-169K16.8	-0.883192	1.4264	-5.16344	0.000694551	0.0115295	-0.391059	no change
MSH5-SAPCD1	1.07725	1.25854	5.16162	0.000696187	0.0115295	-0.393536	up
LGMNP1	-1.34335	1.53093	-5.16142	0.000696367	0.0115295	-0.393807	down
SLC5A2	-2.60835	2.00672	-5.15935	0.000698235	0.011545	-0.396627	down
EEF1A1P7	-0.986716	1.85921	-5.15663	0.000700695	0.0115703	-0.400329	no change
CCBE1	2.45397	5.29641	5.15272	0.00070424	0.0115981	-0.40564	up
RPL12P38	1.39621	3.3109	5.15262	0.00070433	0.0115981	-0.405775	up
ALKBH7	-1.41104	4.90821	-5.1517	0.000705175	0.0115981	-0.407037	down
LSM2	0.799624	5.46897	5.14853	0.000708069	0.0116303	-0.411347	no change
SNX6	0.753531	6.62471	5.14709	0.000709387	0.0116366	-0.413305	no change
LYAR	0.976372	3.92572	5.14443	0.000711837	0.0116505	-0.416933	no change
RUSC1	0.883787	4.55179	5.14322	0.000712952	0.0116505	-0.418581	no change
EIF1	-0.733371	9.66382	-5.14287	0.000713272	0.0116505	-0.419053	no change
TANC2	1.2305	2.67738	5.14156	0.000714485	0.0116505	-0.420842	up
DPY19L4	0.797732	4.79624	5.14109	0.000714919	0.0116505	-0.42148	no change
FTH1	-1.38925	13.2155	-5.13209	0.000723307	0.011764	-0.433757	down
CDC45	2.82739	2.78263	5.13158	0.00072378	0.011764	-0.434445	up
TSKU	-1.91853	4.21987	-5.12944	0.000725788	0.0117813	-0.437361	down
COPS6	0.848141	7.11385	5.1245	0.000730453	0.0118415	-0.444104	no change
CHAC1	-2.82445	3.79458	-5.1216	0.000733211	0.0118708	-0.448071	down
FAM122B	0.984501	4.23077	5.11994	0.000734787	0.0118808	-0.450331	no change
DCLRE1B	1.13176	2.15534	5.11784	0.000736798	0.0118974	-0.453207	up
AC002398.9	-1.08849	3.0889	-5.11687	0.000737727	0.0118974	-0.454533	down
FKBP3	0.743515	6.47268	5.1154	0.00073913	0.0119046	-0.456533	no change
C3	-5.37006	6.13522	-5.11178	0.000742613	0.0119452	-0.461481	down
FTH1P16	-1.76536	2.58212	-5.10512	0.000749071	0.0120141	-0.470594	down
PTPRB	-2.4722	2.70123	-5.10439	0.000749777	0.0120141	-0.471586	down
HMGA1P1	1.71888	2.33522	5.10437	0.000749797	0.0120141	-0.471613	up
GPT2	-1.09611	3.48727	-5.1001	0.000753971	0.0120655	-0.477456	down
FAIM	0.835489	4.46934	5.09863	0.000755415	0.0120731	-0.47947	no change
NUCB1	-0.981847	8.18356	-5.09725	0.000756777	0.0120793	-0.481366	no change
CEP152	1.42007	1.85494	5.09472	0.000759272	0.0120938	-0.484828	up
RELB	-1.98275	2.95028	-5.09435	0.000759631	0.0120938	-0.485326	down
ANTXR1	-1.76637	6.33231	-5.092	0.000761963	0.0121154	-0.488552	down
RNF113A	-0.862306	3.67348	-5.09025	0.000763703	0.0121162	-0.490952	no change
ADCY6	-0.931969	4.21726	-5.08941	0.000764539	0.0121162	-0.492104	no change
ZNF85	1.46094	2.34682	5.08808	0.000765861	0.0121162	-0.493922	up
EFNA4	-1.04859	2.67924	-5.08803	0.000765908	0.0121162	-0.493987	down
SUMO2	0.758317	8.54138	5.08308	0.000770866	0.0121699	-0.500777	no change
TMED9	-0.924588	8.60986	-5.08268	0.000771263	0.0121699	-0.501319	no change
QPCTL	-1.42329	4.05238	-5.08021	0.000773757	0.0121874	-0.504717	down
CNNM4	-1.29149	2.43256	-5.07914	0.000774836	0.0121874	-0.506183	down
CDKN2B	-1.45584	4.50317	-5.07866	0.000775315	0.0121874	-0.506834	down
FBXL3	0.643424	4.41179	5.0732	0.000780862	0.0122591	-0.514336	no change
UBE2SP2	1.17922	5.44543	5.06882	0.000785333	0.0123138	-0.520344	up
HAGH	-0.933653	5.17587	-5.06717	0.000787028	0.0123248	-0.522613	no change
HNRNPD	1.21094	7.4082	5.05783	0.000796681	0.0124603	-0.535442	up
SLC2A1	-2.90612	5.09667	-5.04852	0.000806443	0.0125971	-0.548257	down
CNPY3	-1.15626	5.4112	-5.0449	0.000810268	0.012641	-0.553236	down
SLC25A24	0.902962	4.69863	5.04296	0.000812325	0.0126545	-0.555905	no change
PRKAB1	-0.781078	4.61215	-5.0408	0.000814621	0.0126545	-0.558874	no change
SPEN	-0.883224	3.17612	-5.0407	0.000814734	0.0126545	-0.55902	no change
NDRG2	-0.872863	1.34491	-5.04026	0.000815204	0.0126545	-0.559628	no change
PLAU	3.21916	5.66621	5.03625	0.000819489	0.0127052	-0.565145	up
ALDH2	-1.50335	5.25412	-5.03134	0.000824784	0.0127654	-0.571922	down
TIPIN	0.814815	3.72154	5.03074	0.000825428	0.0127654	-0.572742	no change
SLC7A11	-2.53448	3.10776	-5.02853	0.00082782	0.0127844	-0.575788	down
ULK1	-0.923244	3.1419	-5.02771	0.000828717	0.0127844	-0.576926	no change
YPEL3	-1.60376	5.02705	-5.02574	0.000830862	0.0127916	-0.579647	down
CNPY2	-0.953731	8.35931	-5.02539	0.000831241	0.0127916	-0.580127	no change
CDKN2AIPNL	0.938385	4.53972	5.02422	0.000832513	0.0127954	-0.581736	no change
RNF145	-0.746162	5.72211	-5.02219	0.000834737	0.0128137	-0.584543	no change
NTAN1	1.11248	6.57651	5.0151	0.000842537	0.0129175	-0.594329	up
DNAJC1	-2.15196	6.07789	-5.00951	0.00084874	0.0129848	-0.602047	down
CXCL6	-5.05001	4.24404	-5.00927	0.000849016	0.0129848	-0.602389	down
SNRPA	0.945983	5.88202	5.00523	0.000853525	0.0130234	-0.607963	no change
CLCN7	-0.7873	5.70681	-5.0046	0.00085424	0.0130234	-0.608843	no change
SPDL1	1.52631	4.33139	5.0042	0.000854679	0.0130234	-0.609385	up
GPATCH3	-0.80024	3.06981	-5.00112	0.000858151	0.0130603	-0.61365	no change
UNC5B	-2.61445	3.55058	-4.99938	0.000860121	0.0130743	-0.616063	down
CXorf40A	-0.775042	3.99008	-4.9981	0.000861567	0.0130802	-0.617829	no change
CADM1	2.00554	2.37802	4.99633	0.000863571	0.0130947	-0.620274	up
CCDC25	0.759007	5.33542	4.99441	0.00086576	0.0131119	-0.622938	no change
MET	1.59799	4.4015	4.99278	0.00086762	0.0131241	-0.625195	up
ACSL3	-0.956916	7.33037	-4.984	0.000877705	0.013239	-0.637355	no change
PSMC3	0.846238	6.99725	4.98379	0.000877942	0.013239	-0.637639	no change
TRIM11	-0.741387	3.63698	-4.98339	0.00087841	0.013239	-0.638199	no change
TAX1BP1	-0.799911	6.60612	-4.97955	0.000882866	0.01329	-0.643523	no change
MAMSTR	2.11607	2.25019	4.97787	0.000884819	0.0133014	-0.645848	up
SENP1	0.890536	3.13622	4.97706	0.000885762	0.0133014	-0.646968	no change
KRBOX1	2.06709	3.1847	4.97435	0.000888941	0.0133195	-0.650737	up
PLA2G4C	-2.45007	3.62559	-4.97421	0.000889107	0.0133195	-0.650934	down
TMEM217	-1.19132	2.10368	-4.9721	0.000891581	0.0133405	-0.653858	down
PID1	-2.08316	4.65471	-4.96882	0.000895442	0.0133821	-0.658403	down
LIFR	1.12389	2.75655	4.96622	0.000898523	0.013412	-0.662017	up
MGME1	1.16647	4.30075	4.9637	0.000901517	0.0134406	-0.665516	up
FBXO44	-0.996371	3.13269	-4.96259	0.000902835	0.0134441	-0.667054	no change
CNTLN	1.05938	2.48202	4.95871	0.00090747	0.013497	-0.672441	up
DDIT3	-3.19309	6.30896	-4.94409	0.000925187	0.0137339	-0.692781	down
FERMT3	-1.24404	1.70798	-4.94284	0.000926709	0.0137339	-0.69451	down
SLC31A1	-1.26378	5.13748	-4.94213	0.000927588	0.0137339	-0.695508	down
MOAP1	-0.960484	3.55365	-4.94033	0.000929798	0.0137339	-0.698011	no change
RMI1	1.19316	2.74004	4.93923	0.00093115	0.0137339	-0.699539	up
WDR34	1.18482	4.7273	4.93918	0.000931216	0.0137339	-0.699614	up
RP11-274B21.12	1.2262	1.74639	4.93755	0.000933221	0.0137339	-0.701877	up
DENR	0.732898	5.72447	4.93683	0.000934121	0.0137339	-0.702891	no change
RECQL	0.725793	5.90776	4.93531	0.000935991	0.0137339	-0.704995	no change
EXOG	1.05791	3.12294	4.93387	0.000937787	0.0137339	-0.707011	up
HOXB6	3.17891	3.79556	4.93364	0.000938071	0.0137339	-0.707329	up
ZNF419	-1.14977	3.05435	-4.9336	0.000938113	0.0137339	-0.707377	down
THAP10	1.09311	2.57079	4.93332	0.00093847	0.0137339	-0.707777	up
TMOD2	1.18493	2.32753	4.933	0.000938863	0.0137339	-0.708217	up
LRRCC1	1.477	2.22886	4.93119	0.000941118	0.0137393	-0.710741	up
TRAF3	-0.671966	3.68856	-4.93093	0.000941438	0.0137393	-0.711099	no change
YIF1A	-0.769256	6.67975	-4.92903	0.00094381	0.0137489	-0.713745	no change
IRF2BP1	-0.751295	2.91133	-4.9286	0.000944351	0.0137489	-0.714348	no change
FIGNL1	1.73031	2.92253	4.92775	0.000945419	0.0137489	-0.715537	up
GPD2	0.999624	3.62856	4.92678	0.00094664	0.0137502	-0.716895	no change
ZNF273	0.628509	1.47486	4.92591	0.000947731	0.0137502	-0.718107	no change
CNTRL	1.05659	2.02826	4.92504	0.000948823	0.0137502	-0.719318	up
SKA2	1.20852	6.31103	4.92289	0.000951522	0.0137733	-0.722306	up
PKD1P1	1.11497	1.17494	4.92188	0.000952807	0.0137758	-0.723725	up
RP11-1035H13.3	0.916927	6.14567	4.91897	0.000956487	0.0137999	-0.72778	no change
PLOD2	-2.43211	7.98988	-4.91881	0.00095669	0.0137999	-0.728003	down
PGAP3	-0.761407	3.24957	-4.91578	0.000960551	0.0138395	-0.732239	no change
OGG1	0.688728	3.90258	4.90923	0.000968928	0.0138998	-0.741373	no change
RCN3	-1.39827	8.06277	-4.90869	0.000969623	0.0138998	-0.742128	down
BGN	-2.5315	8.12242	-4.90852	0.000969847	0.0138998	-0.742371	down
RAB8A	0.849419	5.89559	4.90826	0.000970186	0.0138998	-0.742737	no change
MTSS1L	1.86042	4.15422	4.90815	0.000970324	0.0138998	-0.742887	up
S100A16	1.28315	8.65801	4.90668	0.000972218	0.0139068	-0.744939	up
PDE5A	2.76512	4.42413	4.90604	0.000973049	0.0139068	-0.745838	up
LDHB	0.713227	9.99749	4.90256	0.000977556	0.0139526	-0.750697	no change
TMEM59	-0.785035	9.48537	-4.90027	0.000980542	0.0139526	-0.753905	no change
ZNF585A	-0.740205	3.49334	-4.90024	0.000980572	0.0139526	-0.753938	no change
PHIP	0.812052	2.39579	4.89977	0.000981183	0.0139526	-0.754593	no change
MFSD2B	1.58679	3.07142	4.89925	0.000981864	0.0139526	-0.755323	up
TRIM6	1.44745	2.03333	4.89744	0.000984232	0.0139702	-0.757856	up
P3H1	-1.48225	6.70472	-4.89644	0.000985537	0.0139728	-0.75925	down
OSMR	-1.0997	5.85675	-4.89378	0.00098903	0.0139914	-0.762971	down
TICAM2	2.45141	2.9676	4.89373	0.0009891	0.0139914	-0.763046	up
BCCIP	0.867733	5.79051	4.89167	0.000991812	0.0140139	-0.765926	no change
MAPKAP1	0.637436	6.88851	4.88493	0.00100076	0.0141242	-0.775369	no change
IPO9	0.728467	5.17131	4.88086	0.0010062	0.0141848	-0.781068	no change
MRPL20	0.592566	7.08562	4.8765	0.00101206	0.0142387	-0.787178	no change
FTH1P8	-2.18978	2.82617	-4.87583	0.00101296	0.0142387	-0.788112	down
WDR25	-1.03471	3.15619	-4.8747	0.00101448	0.0142387	-0.789695	down
POGLUT1	-0.75423	4.11316	-4.87462	0.0010146	0.0142387	-0.789815	no change
EIF2B3	0.752692	4.90709	4.87302	0.00101676	0.014253	-0.792052	no change
KATNBL1	0.905307	5.10897	4.86643	0.00102574	0.0143476	-0.801297	no change
SLC35C2	-0.820925	4.95662	-4.86637	0.00102582	0.0143476	-0.801379	no change
KCTD15	-1.80459	3.3131	-4.85529	0.00104111	0.014531	-0.816937	down
BHLHE40	-1.56266	5.13737	-4.85517	0.00104127	0.014531	-0.817103	down
ABHD17C	-1.23329	3.55202	-4.85386	0.00104309	0.0145377	-0.818945	down
SFRP4	-4.07633	6.41012	-4.85315	0.00104409	0.0145377	-0.819947	down
PSORS1C1	-1.45334	1.45478	-4.85192	0.0010458	0.0145453	-0.821669	down
AKAP9	-1.18223	3.80451	-4.84912	0.00104972	0.0145835	-0.825606	down
ZNF275	-0.702324	2.56239	-4.84803	0.00105125	0.0145885	-0.827136	no change
DDX11	1.68152	3.46348	4.8469	0.00105284	0.0145942	-0.828726	up
LACC1	-1.57995	3.27303	-4.84554	0.00105476	0.0146046	-0.830642	down
ADAMTS13	-0.852246	1.69798	-4.84163	0.00106028	0.0146647	-0.836131	no change
NFIC	1.34628	5.04942	4.83889	0.00106418	0.0147023	-0.839993	up
PMEPA1	-2.5039	2.78347	-4.83734	0.00106639	0.0147164	-0.842171	down
AMD1	0.996406	5.80729	4.83477	0.00107007	0.0147508	-0.845794	no change
IFNGR1	-1.52904	5.73183	-4.83212	0.00107387	0.0147868	-0.849523	down
RNF103	-0.984077	4.02421	-4.82918	0.00107811	0.0148128	-0.853667	no change
PPP5C	0.632332	5.71825	4.82916	0.00107814	0.0148128	-0.85369	no change
MRPL16	0.745541	5.29929	4.82715	0.00108105	0.0148364	-0.856528	no change
BZW2	0.875884	5.58686	4.82233	0.00108804	0.0149085	-0.863309	no change
LONRF1	-0.862555	3.1788	-4.82188	0.0010887	0.0149085	-0.863943	no change
SLC25A5	0.905848	8.17886	4.82096	0.00109005	0.0149105	-0.865243	no change
APLP1	-1.94097	3.80035	-4.81817	0.00109414	0.0149381	-0.869183	down
ZRANB1	-0.804081	4.26111	-4.81756	0.00109503	0.0149381	-0.870035	no change
MAPK3	0.759095	6.9502	4.81583	0.00109757	0.0149381	-0.872475	no change
TPM3	1.3981	8.64763	4.81567	0.00109781	0.0149381	-0.872703	up
SYNE3	1.45595	1.84071	4.81549	0.00109807	0.0149381	-0.872954	up
SERBP1	0.804045	8.21065	4.80647	0.00111146	0.0151037	-0.885693	no change
HHLA3	-1.60742	4.06943	-4.80249	0.00111741	0.015168	-0.891309	down
ITGA6	2.41101	4.35844	4.79939	0.00112207	0.0152146	-0.895682	up
FBN1	-1.37185	7.87475	-4.79697	0.00112573	0.0152403	-0.899108	down
VARSL	-1.60393	2.32248	-4.79627	0.00112678	0.0152403	-0.900092	down
ERLIN1	0.923066	5.73588	4.7955	0.00112796	0.0152403	-0.901187	no change
GAB2	-1.01298	2.88081	-4.7949	0.00112886	0.0152403	-0.902031	down
NXN	2.12569	3.2692	4.79401	0.00113022	0.015242	-0.903294	up
LSM5	0.924053	6.5083	4.78632	0.00114197	0.0153729	-0.914163	no change
TWISTNB	0.892729	3.31704	4.786	0.00114247	0.0153729	-0.914622	no change
ZCCHC7	-1.04574	4.24668	-4.78524	0.00114363	0.0153729	-0.915695	down
ADIPOR1	-0.697386	6.2536	-4.78283	0.00114735	0.0153904	-0.919107	no change
GABARAPL1	-1.58872	5.84722	-4.78279	0.00114741	0.0153904	-0.919161	down
DHFR	1.99862	5.10979	4.78144	0.0011495	0.0154018	-0.921076	up
B3GALT6	-0.756314	3.87697	-4.77668	0.00115689	0.0154657	-0.927811	no change
COQ3	1.05004	3.2453	4.7765	0.00115717	0.0154657	-0.928067	up
RECQL4	1.95246	3.5805	4.77586	0.00115817	0.0154657	-0.928975	up
TPRKB	0.797028	5.23316	4.77517	0.00115924	0.0154657	-0.929948	no change
LIG1	1.39013	4.20534	4.76589	0.00117383	0.0156376	-0.943096	up
AASS	-0.722223	3.1127	-4.76538	0.00117464	0.0156376	-0.943821	no change
WDR77	0.936129	4.91138	4.7615	0.00118081	0.0156941	-0.949328	no change
ERLEC1	-0.93348	6.75333	-4.76101	0.00118159	0.0156941	-0.950022	no change
TEAD1	1.24488	5.25517	4.76033	0.00118268	0.0156941	-0.950985	up
P4HB	-1.1129	10.7763	-4.75912	0.00118462	0.0157031	-0.952709	down
KITLG	1.39446	4.76131	4.75286	0.00119466	0.0158138	-0.961588	up
MKNK2	-1.54452	5.39733	-4.75234	0.00119551	0.0158138	-0.962328	down
PSMB6	0.610621	7.27312	4.74686	0.0012044	0.0159021	-0.970115	no change
TMEM179B	-0.822708	5.98422	-4.74664	0.00120474	0.0159021	-0.970415	no change
SLC22A17	-1.26855	3.68031	-4.7432	0.00121037	0.0159594	-0.975316	down
NGRN	-0.616907	6.10691	-4.74037	0.001215	0.0160035	-0.979326	no change
COL4A5	-1.7141	3.89471	-4.73876	0.00121766	0.0160215	-0.981623	down
PRKAA1	0.754695	5.23561	4.73576	0.0012226	0.0160696	-0.985883	no change
RPL39L	1.45614	4.15103	4.73186	0.00122907	0.0161247	-0.991431	up
GOLGB1	-0.965141	4.41353	-4.73165	0.00122943	0.0161247	-0.991737	no change
MTHFD1L	-0.734287	5.63579	-4.73089	0.00123069	0.0161247	-0.992813	no change
GPR176	-1.68425	5.91348	-4.72798	0.00123555	0.0161646	-0.996954	down
XRCC1	0.758836	4.06626	4.72679	0.00123753	0.0161646	-0.998643	no change
ENTPD6	0.724788	5.66023	4.72674	0.00123763	0.0161646	-0.998726	no change
KANK2	1.66458	6.39308	4.72276	0.00124433	0.016235	-1.00439	up
CNNM2	-1.06048	2.62107	-4.72045	0.00124822	0.0162687	-1.00768	down
ENDOV	-0.698903	4.12092	-4.71825	0.00125194	0.0163002	-1.01081	no change
CLPB	0.695219	3.45979	4.7173	0.00125356	0.0163042	-1.01217	no change
SLC4A3	-0.717912	1.54081	-4.71475	0.0012579	0.0163284	-1.01579	no change
DACT1	-2.30232	3.11835	-4.71466	0.00125805	0.0163284	-1.01592	down
SLIRP	0.643686	7.37514	4.71173	0.00126307	0.0163764	-1.0201	no change
ALDOC	-2.91401	4.48347	-4.70646	0.00127214	0.0164661	-1.02762	down
PIK3C3	-0.796261	6.1943	-4.70582	0.00127324	0.0164661	-1.02853	no change
CTD-2014B16.2	-1.87421	1.76709	-4.7054	0.00127396	0.0164661	-1.02913	down
PAFAH1B3	1.34778	4.06648	4.70265	0.00127872	0.0165105	-1.03305	up
RNF185	-0.752074	5.26508	-4.70158	0.00128059	0.0165175	-1.03458	no change
CTH	-2.2018	2.95694	-4.69751	0.00128769	0.0165775	-1.0404	down
SARS	-0.887209	7.32603	-4.69739	0.00128791	0.0165775	-1.04057	no change
RP11-423H2.1	1.62585	4.67257	4.69605	0.00129024	0.016586	-1.04247	up
ZNF773	-1.13341	2.81638	-4.69479	0.00129245	0.016586	-1.04427	down
GADD45A	-1.29041	6.28168	-4.69472	0.00129257	0.016586	-1.04437	down
SEL1L	-1.3292	5.90191	-4.69143	0.00129838	0.0166433	-1.04908	down
IDS	-1.06024	5.99711	-4.68627	0.00130752	0.0167432	-1.05645	down
SNRPB	0.731709	6.98821	4.68381	0.00131191	0.0167822	-1.05997	no change
PIR	-1.96552	3.98679	-4.68249	0.00131426	0.0167861	-1.06185	down
MXD3	2.01064	3.61065	4.68134	0.00131632	0.0167861	-1.0635	up
STARD10	-2.00893	3.92038	-4.68083	0.00131723	0.0167861	-1.06423	down
NARF	-1.13808	5.00875	-4.67965	0.00131935	0.0167861	-1.06592	down
GLIS2	-1.256	3.71598	-4.67955	0.00131954	0.0167861	-1.06607	down
DNAJB9	-2.59681	5.02964	-4.67905	0.00132043	0.0167861	-1.06678	down
ADPRM	-0.732038	3.33589	-4.67836	0.00132167	0.0167861	-1.06776	no change
TRDMT1	0.913629	2.326	4.67693	0.00132425	0.0168018	-1.06981	no change
CEMP1	-1.2306	2.23473	-4.67414	0.0013293	0.0168486	-1.07381	down
KLHL24	-1.31939	3.28743	-4.6716	0.0013339	0.0168661	-1.07744	down
MNS1	1.6008	2.43509	4.67083	0.0013353	0.0168661	-1.07854	up
SCARF2	-1.29301	4.10023	-4.67011	0.00133661	0.0168661	-1.07957	down
SLC45A1	-1.04225	1.52953	-4.66941	0.00133788	0.0168661	-1.08057	down
FAM110A	1.09455	1.88459	4.66926	0.00133816	0.0168661	-1.08079	up
PITPNC1	1.45969	4.00994	4.6689	0.00133882	0.0168661	-1.08131	up
SMG8	-0.755498	3.86438	-4.66751	0.00134135	0.0168809	-1.08329	no change
MSH5	1.12019	3.40394	4.66292	0.00134978	0.0169656	-1.08987	up
PSMC5	0.70065	7.20563	4.66236	0.00135081	0.0169656	-1.09067	no change
PPARG	2.38287	4.03269	4.65752	0.00135976	0.0170576	-1.09761	up
BAMBI	-2.79129	3.32247	-4.65691	0.00136088	0.0170576	-1.09848	down
SULF2	-2.87249	3.5987	-4.65104	0.00137184	0.0171714	-1.10691	down
IDUA	-1.17801	4.76651	-4.65057	0.00137271	0.0171714	-1.10757	down
GRB10	-0.97522	4.68241	-4.64628	0.00138079	0.0172395	-1.11373	no change
ADAMTS5	-1.64568	1.83375	-4.64553	0.0013822	0.0172395	-1.1148	down
ARL8A	-0.807614	5.21228	-4.64546	0.00138233	0.0172395	-1.1149	no change
GMFB	1.05561	5.83892	4.64448	0.00138419	0.0172455	-1.11632	up
WTIP	-0.841766	3.58733	-4.64148	0.00138988	0.017299	-1.12063	no change
GNG2	1.26079	4.36378	4.64022	0.00139227	0.0173115	-1.12243	up
HGF	1.6353	5.00379	4.63936	0.0013939	0.0173144	-1.12366	up
PAQR4	1.84903	2.55031	4.63072	0.00141048	0.0175029	-1.13608	up
RAB20	-1.51626	1.60197	-4.62757	0.00141658	0.017561	-1.14061	down
ANXA2	1.83049	11.6813	4.62625	0.00141914	0.0175753	-1.14251	up
SCFD2	1.18987	4.078	4.62346	0.00142456	0.0176249	-1.14652	up
HSD11B1L	-1.05684	3.18155	-4.62224	0.00142694	0.0176368	-1.14827	down
IRAK4	0.775945	3.72051	4.61956	0.00143219	0.0176733	-1.15213	no change
CDC42EP2	-0.885166	4.5394	-4.61919	0.00143291	0.0176733	-1.15266	no change
C6orf211	0.784188	4.76702	4.61856	0.00143416	0.0176733	-1.15357	no change
LSM12P1	2.78638	2.539	4.61745	0.00143633	0.0176826	-1.15516	up
PITHD1	0.660806	5.30749	4.61427	0.00144263	0.0177424	-1.15975	no change
RP5-857K21.6	-2.11573	3.76262	-4.61064	0.00144981	0.0178132	-1.16497	down
REEP4	0.935102	4.38535	4.60932	0.00145245	0.017828	-1.16688	no change
THOP1	0.940824	5.28317	4.60824	0.00145459	0.0178341	-1.16842	no change
WIPF1	1.48712	4.64162	4.60689	0.0014573	0.0178341	-1.17038	up
FTH1P15	-1.84577	7.69289	-4.6067	0.00145766	0.0178341	-1.17064	down
CYC1	0.747731	5.9736	4.60619	0.00145869	0.0178341	-1.17138	no change
IL1B	-5.37605	3.19545	-4.60404	0.00146299	0.0178692	-1.17448	down
MAP2K5	-0.831548	3.70359	-4.60273	0.00146564	0.0178696	-1.17637	no change
NPDC1	-0.933961	6.50438	-4.6026	0.0014659	0.0178696	-1.17656	no change
KIAA0319L	-0.705578	5.04126	-4.60137	0.00146837	0.0178822	-1.17833	no change
TRA2B	1.02434	6.78169	4.59569	0.00147987	0.0180047	-1.18652	up
AKTIP	-0.734012	4.91641	-4.59477	0.00148175	0.0180098	-1.18785	no change
CAPNS1	0.792986	9.89908	4.59277	0.00148581	0.0180284	-1.19073	no change
HNRNPU	0.727881	7.45442	4.59185	0.00148771	0.0180284	-1.19207	no change
OGDH	1.03767	5.52838	4.59142	0.00148859	0.0180284	-1.19269	up
TRMT5	0.768976	3.50613	4.59118	0.00148907	0.0180284	-1.19303	no change
CHRAC1	0.766496	4.54812	4.58967	0.00149217	0.0180454	-1.19521	no change
ATF6	-0.861456	4.95181	-4.58842	0.00149474	0.0180454	-1.19702	no change
ZNF132	-0.632502	2.08587	-4.58837	0.00149484	0.0180454	-1.19709	no change
MAD2L2	0.867884	4.76601	4.58632	0.00149905	0.0180787	-1.20004	no change
NAGPA	-0.879482	4.0357	-4.58373	0.0015044	0.0181256	-1.20378	no change
ZEB1	1.51858	5.21377	4.58231	0.00150734	0.0181436	-1.20584	up
MT1L	2.73015	6.21275	4.58056	0.00151097	0.0181697	-1.20836	up
CPNE3	1.58067	5.99304	4.57295	0.0015269	0.0183434	-1.21937	up
THBS2	-1.91062	8.40088	-4.56939	0.0015344	0.0184157	-1.22451	down
POLE	1.34582	2.51763	4.5681	0.00153712	0.0184306	-1.22637	up
ARL6IP1	1.52603	6.7222	4.56551	0.00154263	0.0184788	-1.23013	up
GLCE	0.917864	3.43423	4.56419	0.00154543	0.0184945	-1.23203	no change
ACPP	1.89158	1.50887	4.56301	0.00154794	0.0185067	-1.23374	up
P3H4	-1.37487	5.88599	-4.56046	0.00155339	0.0185535	-1.23743	down
DDOST	-0.928049	8.53494	-4.55979	0.00155482	0.0185535	-1.2384	no change
SRSF7	0.885291	6.34772	4.55803	0.00155861	0.0185808	-1.24096	no change
HMGB1P3	-1.26257	1.52724	-4.55688	0.00156108	0.0185923	-1.24261	down
CENPT	1.16067	5.05625	4.55551	0.00156402	0.0185923	-1.24459	up
SHB	-0.721508	3.63955	-4.5555	0.00156406	0.0185923	-1.24462	no change
WDSUB1	-0.801893	3.31478	-4.55282	0.00156984	0.0186312	-1.24849	no change
RRP36	0.59139	5.97819	4.55253	0.00157048	0.0186312	-1.24892	no change
PIGH	-0.776883	3.9149	-4.5519	0.00157183	0.0186312	-1.24982	no change
GPR137	-0.861546	4.8154	-4.54993	0.00157613	0.0186644	-1.25269	no change
TARS	-0.741619	7.36228	-4.5472	0.00158208	0.0187107	-1.25664	no change
BRCA2	1.61383	2.09006	4.54615	0.00158437	0.0187107	-1.25816	up
SPSB3	-1.00914	3.86028	-4.54607	0.00158456	0.0187107	-1.25828	down
TRNAU1AP	0.781175	4.83367	4.54372	0.00158969	0.0187536	-1.26168	no change
ZNF738	0.69932	2.43641	4.5397	0.00159854	0.0188401	-1.26751	no change
RHNO1	1.15476	5.35881	4.53862	0.00160094	0.0188504	-1.26908	up
HBP1	-0.760716	5.51957	-4.53726	0.00160394	0.0188679	-1.27105	no change
SFR1	0.988306	3.69769	4.53622	0.00160626	0.0188773	-1.27256	no change
PXN	1.48997	6.05786	4.53233	0.00161491	0.0189611	-1.2782	up
FER1L4	-2.40529	1.9047	-4.52894	0.00162251	0.0190324	-1.28313	down
UBE2V1	0.922552	7.46373	4.52458	0.00163234	0.0191296	-1.28947	no change
CTSD	-1.34566	9.01023	-4.52216	0.00163781	0.0191757	-1.29298	down
CFB	-3.03638	5.29429	-4.52042	0.00164175	0.0192036	-1.2955	down
GEMIN6	0.843205	4.24224	4.51566	0.0016526	0.0193125	-1.30242	no change
COTL1	1.75691	7.24907	4.51394	0.00165656	0.0193405	-1.30493	up
ILF3	1.00347	6.3258	4.51162	0.0016619	0.0193847	-1.30831	up
BTBD6	0.675352	5.29767	4.50912	0.00166765	0.0194336	-1.31194	no change
DPF1	1.03958	1.51299	4.5078	0.00167071	0.0194509	-1.31386	up
CLIC4	0.911313	8.70911	4.50568	0.00167563	0.01949	-1.31694	no change
PLK3	-1.19206	4.72148	-4.5028	0.00168234	0.0195497	-1.32113	down
ACTG2	4.10612	3.41571	4.49987	0.00168919	0.019611	-1.3254	up
ITGB1BP1	1.01271	7.70582	4.49665	0.00169677	0.0196757	-1.3301	up
RAD51D	0.723915	3.10913	4.49615	0.00169793	0.0196757	-1.33082	no change
NSMCE4A	1.03488	4.70654	4.49464	0.00170151	0.0196988	-1.33303	up
EIF2S2	-0.812329	6.67306	-4.49332	0.00170462	0.0197165	-1.33494	no change
TPM4	1.10247	10.3579	4.48664	0.00172051	0.0198658	-1.34468	up
ZSWIM4	-1.19031	1.82426	-4.48655	0.00172073	0.0198658	-1.34481	down
FABP5	1.92929	5.64345	4.48538	0.00172354	0.0198799	-1.34653	up
BCDIN3D	-0.705613	2.19782	-4.48371	0.00172755	0.0198801	-1.34896	no change
RUNDC1	-0.778666	2.75756	-4.48366	0.00172766	0.0198801	-1.34903	no change
KIAA1328	0.953233	3.00709	4.48284	0.00172963	0.0198801	-1.35023	no change
APBA3	-0.720083	3.44462	-4.4827	0.00172995	0.0198801	-1.35042	no change
FTLP3	-1.64922	2.29316	-4.48045	0.00173538	0.0198882	-1.35371	down
COPS4	0.710022	5.71818	4.47975	0.00173708	0.0198882	-1.35474	no change
PIK3R1	1.00937	3.75805	4.47918	0.00173844	0.0198882	-1.35556	up
RBBP9	0.821572	3.57238	4.47898	0.00173894	0.0198882	-1.35586	no change
COX19	-0.864754	2.92097	-4.47892	0.00173909	0.0198882	-1.35595	no change
RUVBL2	0.814495	6.03011	4.47843	0.00174026	0.0198882	-1.35665	no change
SRSF1	1.05893	7.29043	4.47665	0.00174457	0.0199192	-1.35925	up
TTC17	-1.1337	5.05717	-4.47461	0.00174954	0.0199471	-1.36224	down
LMAN2	-0.928849	8.40731	-4.47433	0.00175022	0.0199471	-1.36264	no change
C14orf39	1.26517	1.09523	4.47134	0.00175751	0.019975	-1.36701	up
SNX33	-0.870671	4.54333	-4.47067	0.00175916	0.019975	-1.36799	no change
OS9	-0.936345	7.85432	-4.47037	0.0017599	0.019975	-1.36843	no change
DLG1	-0.809286	4.65572	-4.47009	0.00176059	0.019975	-1.36884	no change
MMP15	-1.1274	2.51089	-4.47004	0.00176071	0.019975	-1.36891	down
TRAPPC6A	-2.08407	3.0138	-4.4686	0.00176423	0.0199967	-1.37101	down
TBL2	-0.765206	5.07827	-4.46586	0.00177097	0.0200549	-1.37501	no change
FAM27C	-1.48007	1.78964	-4.46491	0.00177332	0.0200632	-1.3764	down
CAPZB	0.592041	8.70762	4.46344	0.00177697	0.0200696	-1.37856	no change
MVP	1.02309	7.32959	4.4633	0.00177729	0.0200696	-1.37875	up
FTH1P20	-2.17045	4.24894	-4.46264	0.00177895	0.0200696	-1.37973	down
CAPN5	0.77514	4.03192	4.46162	0.00178146	0.0200696	-1.38121	no change
SMC1A	1.31549	4.6123	4.46142	0.00178196	0.0200696	-1.3815	up
CTC-435M10.3	-0.721704	3.58875	-4.46007	0.00178531	0.0200892	-1.38347	no change
MKKS	0.826818	5.41931	4.45897	0.00178805	0.0201019	-1.38508	no change
EFHD2	1.47443	4.58268	4.45724	0.00179239	0.0201324	-1.38762	up
ZNF138	0.858596	2.24202	4.4552	0.00179749	0.0201715	-1.39061	no change
SDF4	-0.746773	8.12322	-4.45344	0.00180189	0.0201861	-1.39317	no change
PDE7A	0.909651	2.39719	4.45311	0.00180272	0.0201861	-1.39365	no change
HAUS2	0.973766	4.19545	4.45274	0.00180367	0.0201861	-1.3942	no change
PTGFRN	-2.66383	4.33815	-4.45119	0.00180757	0.0202044	-1.39647	down
EHBP1	1.04093	5.03311	4.4508	0.00180854	0.0202044	-1.39704	up
PKD1	-0.890354	6.01191	-4.4493	0.00181234	0.020216	-1.39924	no change
AL158801.1	0.933897	6.22815	4.44901	0.00181307	0.020216	-1.39966	no change
PDIA3	-1.11807	10.0233	-4.44846	0.00181446	0.020216	-1.40046	down
BEND6	1.13881	3.39418	4.4463	0.00181994	0.0202589	-1.40363	up
PPP1CA	0.639017	6.52598	4.44469	0.00182402	0.0202784	-1.40598	no change
HSF2BP	-0.770803	1.03714	-4.44433	0.00182496	0.0202784	-1.40651	no change
SVEP1	-2.03017	2.85946	-4.43982	0.00183647	0.0203881	-1.41311	down
RHBDD3	-0.818267	4.0791	-4.43614	0.00184595	0.020475	-1.41851	no change
SYNGR2	-2.22085	4.01046	-4.43368	0.0018523	0.0205238	-1.42211	down
MACF1	-0.734739	6.9545	-4.43287	0.00185438	0.0205238	-1.42329	no change
RALGPS2	1.19988	3.51264	4.43252	0.0018553	0.0205238	-1.42381	up
ARPC1B	0.789567	8.51677	4.43116	0.00185884	0.0205423	-1.42581	no change
SLC8B1	-0.779635	3.15225	-4.4306	0.00186028	0.0205423	-1.42662	no change
UXS1	-0.789327	6.05851	-4.42957	0.00186296	0.0205537	-1.42813	no change
KDELC2	1.274	5.28576	4.42884	0.00186486	0.0205565	-1.4292	up
NDUFV2	0.731659	7.45147	4.42769	0.00186786	0.020571	-1.43088	no change
NBPF26	1.3055	3.21245	4.42685	0.00187007	0.020571	-1.43213	up
SLC33A1	-1.20424	5.24173	-4.42644	0.00187114	0.020571	-1.43273	down
BIVM	0.798363	4.0593	4.42524	0.00187427	0.0205872	-1.43448	no change
HIVEP2	-0.759183	2.77305	-4.42357	0.00187866	0.0206119	-1.43693	no change
EXOSC9	0.877899	4.77677	4.42282	0.00188064	0.0206119	-1.43804	no change
SCAMP3	-0.589689	6.85864	-4.42249	0.00188149	0.0206119	-1.43851	no change
IPO8	0.748537	4.54071	4.42008	0.00188786	0.0206634	-1.44206	no change
ELL	-0.649374	2.56654	-4.41939	0.00188969	0.0206652	-1.44307	no change
CDH2	-3.1691	6.66804	-4.41787	0.00189369	0.0206909	-1.44529	down
FARP1	1.76538	4.91578	4.41483	0.00190177	0.0207596	-1.44975	up
VDAC3	0.725746	7.18205	4.41425	0.00190332	0.0207596	-1.45061	no change
PCBD2	0.813536	2.83145	4.41333	0.00190579	0.0207682	-1.45197	no change
CLDN11	2.10558	6.4206	4.41134	0.0019111	0.0208079	-1.45489	up
CASK	-0.928834	4.25992	-4.40912	0.00191706	0.02084	-1.45815	no change
UST	-1.2455	4.46224	-4.40864	0.00191834	0.02084	-1.45885	down
ZNF519	0.81984	1.29161	4.40837	0.00191907	0.02084	-1.45925	no change
TUSC2	-0.765361	4.35452	-4.40628	0.00192469	0.0208693	-1.46232	no change
HAND2	-3.32775	2.25625	-4.40603	0.00192538	0.0208693	-1.46269	down
CBLB	-1.18183	4.22518	-4.40516	0.00192772	0.0208693	-1.46397	down
ATP6V0A1	-0.950566	5.26782	-4.40487	0.00192849	0.0208693	-1.46439	no change
ATP5C1	0.646916	7.59719	4.40286	0.00193395	0.0209007	-1.46735	no change
UGGT2	-0.870957	5.03247	-4.40256	0.00193475	0.0209007	-1.46778	no change
CASP6	1.04121	4.64053	4.40098	0.00193906	0.0209222	-1.47012	up
ITPR2	-1.27799	2.5937	-4.40059	0.00194011	0.0209222	-1.47069	down
GPR126	2.39476	1.91295	4.39052	0.00196772	0.0212016	-1.4855	up
DIAPH3	1.55529	3.51263	4.38988	0.00196948	0.0212021	-1.48644	up
RABAC1	-0.753741	7.22873	-4.38838	0.00197363	0.0212208	-1.48865	no change
NCSTN	-0.858036	7.65512	-4.38802	0.00197462	0.0212208	-1.48917	no change
CCT5	1.04584	7.95733	4.37838	0.00200156	0.0214811	-1.50338	up
EEF1A1P12	-1.20292	2.33569	-4.37803	0.00200253	0.0214811	-1.50389	down
ALDH18A1	-0.679154	5.75481	-4.3775	0.00200403	0.0214811	-1.50467	no change
UBE2E3	1.29389	7.07798	4.37623	0.0020076	0.0215009	-1.50654	up
ZNF12	-0.555658	3.24102	-4.37454	0.00201239	0.0215119	-1.50904	no change
RRNAD1	-1.14426	4.24081	-4.37424	0.00201323	0.0215119	-1.50948	down
NAA50	0.936952	6.74618	4.37403	0.00201382	0.0215119	-1.50978	no change
SAT1	-2.12676	7.70746	-4.37323	0.00201611	0.0215179	-1.51097	down
RASSF4	-1.2367	2.56191	-4.37045	0.00202399	0.0215792	-1.51506	down
FAM60A	-1.10773	3.23534	-4.36998	0.00202533	0.0215792	-1.51575	down
PLIN3	1.0604	7.01251	4.36513	0.00203921	0.0217086	-1.52292	up
PA2G4	1.12515	6.9454	4.36298	0.0020454	0.0217557	-1.52609	up
ERO1LB	-1.84476	2.15756	-4.36151	0.00204962	0.021782	-1.52825	down
MXD1	-1.91213	2.73168	-4.36009	0.00205373	0.0217847	-1.53035	down
ECE2	-0.839136	1.97059	-4.35955	0.00205529	0.0217847	-1.53115	no change
GALNS	-1.39396	5.5778	-4.35944	0.00205559	0.0217847	-1.5313	down
POFUT2	-0.900274	6.11658	-4.35756	0.00206106	0.0217847	-1.53409	no change
BCOR	-1.14679	2.53829	-4.35705	0.00206255	0.0217847	-1.53484	down
MTBP	1.03291	2.03825	4.35699	0.0020627	0.0217847	-1.53492	up
SPNS1	-0.940664	5.40018	-4.35695	0.00206283	0.0217847	-1.53499	no change
PPFIBP1	1.07908	5.74542	4.35579	0.00206621	0.0217847	-1.5367	up
ZBTB10	-0.618897	1.68919	-4.35558	0.00206681	0.0217847	-1.53701	no change
RP4-583P15.14	-1.66012	1.38434	-4.35538	0.00206739	0.0217847	-1.5373	down
RPS6KA4	1.04025	4.51846	4.34929	0.00208521	0.0219429	-1.54629	up
SNX5	0.959918	6.64428	4.34903	0.00208597	0.0219429	-1.54668	no change
CDK16	0.595766	6.12312	4.34844	0.0020877	0.0219429	-1.54755	no change
LAMA2	-1.45443	4.76115	-4.34735	0.00209094	0.0219519	-1.54917	down
PLEKHG4	2.05672	3.36385	4.34695	0.00209209	0.0219519	-1.54975	up
ABCB6	-1.12163	4.51759	-4.34349	0.00210232	0.0220398	-1.55486	down
PYGB	0.982388	6.08696	4.34286	0.00210421	0.0220398	-1.5558	no change
CHMP1B	-0.84214	4.59894	-4.34233	0.00210578	0.0220398	-1.55658	no change
ZFYVE27	-0.99948	3.57988	-4.34108	0.00210948	0.02206	-1.55843	no change
SQSTM1	-1.12696	9.2727	-4.33911	0.00211537	0.0220907	-1.56135	down
B4GAT1	-1.04459	4.78057	-4.33891	0.00211597	0.0220907	-1.56164	down
HOMEZ	-0.682166	3.02746	-4.33798	0.00211876	0.0221012	-1.56302	no change
PHKA1	0.856898	2.37071	4.33673	0.00212249	0.0221215	-1.56487	no change
LY96	-1.32897	5.95956	-4.33412	0.00213032	0.0221846	-1.56873	down
AAED1	1.15015	3.80853	4.3328	0.0021343	0.0222074	-1.57068	up
EIF4EBP1	-1.1239	6.45786	-4.3306	0.00214094	0.0222437	-1.57394	down
HSPB8	-1.25965	4.78963	-4.33018	0.00214221	0.0222437	-1.57456	down
CHIC2	-1.33551	5.16427	-4.32903	0.00214569	0.0222437	-1.57626	down
PPP2R3A	0.972293	3.23177	4.32873	0.00214661	0.0222437	-1.57671	no change
ZFPM1	-1.11675	1.54116	-4.32823	0.00214811	0.0222437	-1.57744	down
VGLL4	-0.965191	4.45726	-4.3281	0.00214852	0.0222437	-1.57764	no change
ANAPC7	0.804685	5.64009	4.3272	0.00215126	0.0222535	-1.57898	no change
RUSC2	-1.02927	4.16565	-4.32452	0.00215941	0.0223193	-1.58294	down
TARDBP	0.838039	7.30287	4.32341	0.0021628	0.0223266	-1.58458	no change
DSCC1	1.12272	2.72524	4.32294	0.00216425	0.0223266	-1.58528	up
SUCLG1	0.608813	5.81279	4.32253	0.0021655	0.0223266	-1.58589	no change
PIGU	0.630126	4.49524	4.32119	0.00216961	0.0223459	-1.58787	no change
NPIPA1	-0.765393	5.62176	-4.32057	0.0021715	0.0223459	-1.58879	no change
FKSG63	-2.14221	1.44294	-4.32016	0.00217276	0.0223459	-1.5894	down
ZBTB2	0.736313	3.38	4.31746	0.00218106	0.0224014	-1.59339	no change
PTPLB	0.866507	4.23305	4.31723	0.00218177	0.0224014	-1.59373	no change
CPSF3	0.686001	5.26686	4.31576	0.00218631	0.0224295	-1.59591	no change
NES	2.27685	4.0926	4.31426	0.00219097	0.0224588	-1.59814	up
PPP2R5B	-0.950059	4.08261	-4.31348	0.00219339	0.0224651	-1.5993	no change
PCDH18	2.14264	4.46379	4.30859	0.0022086	0.0226023	-1.60654	up
LRRC40	0.860334	3.70965	4.307	0.0022136	0.0226168	-1.60891	no change
DNMT3B	0.701505	1.21253	4.30655	0.002215	0.0226168	-1.60957	no change
ADARB1	-1.50917	2.39266	-4.3064	0.00221548	0.0226168	-1.60979	down
SNRPD1	0.68351	6.86652	4.30569	0.00221772	0.0226211	-1.61085	no change
PLP2	1.47596	7.24886	4.30462	0.00222107	0.0226367	-1.61243	up
CDC27	0.710606	6.12373	4.30326	0.00222534	0.0226616	-1.61445	no change
FAM101B	1.25356	2.63856	4.30241	0.00222803	0.0226705	-1.61571	up
DHRS3	-2.29371	4.92213	-4.29985	0.00223613	0.0227343	-1.61952	down
HINT3	-0.755816	4.23452	-4.29603	0.00224826	0.0228316	-1.62518	no change
PPAPDC3	-0.9428	2.79413	-4.29568	0.00224937	0.0228316	-1.6257	no change
PKN3	1.51851	1.69037	4.29097	0.00226445	0.0229519	-1.6327	up
SYNE1	-1.31546	4.2161	-4.29083	0.00226492	0.0229519	-1.63292	down
EPB41	-0.959406	2.97083	-4.29024	0.00226681	0.0229524	-1.63379	no change
MAFK	-1.10618	3.91219	-4.28911	0.00227044	0.0229563	-1.63547	down
AMIGO2	-3.53611	3.41775	-4.28897	0.00227089	0.0229563	-1.63567	down
PPM1G	0.716158	5.73903	4.28519	0.00228311	0.0230611	-1.64129	no change
PDIA5	-1.17976	6.01701	-4.27899	0.00230329	0.0232461	-1.65051	down
CCDC152	1.96718	1.9912	4.27171	0.00232721	0.0234684	-1.66133	up
CORO6	0.801268	2.55596	4.27078	0.00233031	0.0234806	-1.66273	no change
ICMT	0.796828	5.95257	4.26995	0.00233304	0.0234891	-1.66395	no change
AP1M1	1.01073	6.04679	4.26873	0.00233709	0.0235108	-1.66577	up
SLC46A1	-1.01374	2.89586	-4.26725	0.00234202	0.0235389	-1.66797	down
EMP3	0.972567	9.03313	4.26676	0.00234366	0.0235389	-1.66871	no change
LRP5	-1.10665	3.50134	-4.26474	0.00235041	0.0235876	-1.67172	down
ILK	0.715067	7.38497	4.26388	0.00235328	0.0235974	-1.673	no change
FAM102B	1.03801	2.96483	4.25872	0.00237061	0.023752	-1.68068	up
MRPS27	0.624227	5.44734	4.25696	0.00237656	0.0237924	-1.68331	no change
NBPF11	-0.701516	2.55453	-4.25618	0.0023792	0.0237996	-1.68447	no change
SNRPF	0.657131	5.91972	4.25486	0.00238367	0.0238252	-1.68644	no change
DEDD2	-0.780839	4.16436	-4.25348	0.00238835	0.0238528	-1.68849	no change
LINC00674	-0.76669	1.73225	-4.24842	0.00240561	0.0240059	-1.69603	no change
CALM2	0.983689	10.1478	4.24729	0.00240952	0.0240256	-1.69773	no change
CDKN2D	1.09716	3.5811	4.24621	0.0024132	0.024043	-1.69932	up
STX3	-0.929513	4.20191	-4.24556	0.00241545	0.0240461	-1.7003	no change
RCN1	-1.09074	9.3721	-4.2427	0.00242531	0.0240813	-1.70457	down
HIST2H4A	-1.80277	3.64393	-4.24268	0.00242538	0.0240813	-1.7046	down
CKS1BP3	4.30174	3.40001	4.24263	0.00242556	0.0240813	-1.70467	up
ITPA	0.626245	5.75216	4.24229	0.00242673	0.0240813	-1.70518	no change
DARS2	0.72646	3.93726	4.24121	0.00243046	0.0240992	-1.70679	no change
SACS	1.27323	2.91874	4.24053	0.00243283	0.0241027	-1.70781	up
LURAP1L	-1.44433	4.47011	-4.23999	0.0024347	0.0241027	-1.70861	down
PPP1R3F	-1.24984	2.79456	-4.23844	0.0024401	0.0241364	-1.71093	down
TOMM20	-0.805911	7.31182	-4.23783	0.0024422	0.0241364	-1.71183	no change
ZNFX1	-0.673348	4.15997	-4.23719	0.00244445	0.0241364	-1.7128	no change
ANAPC15	0.677411	5.47925	4.23678	0.00244586	0.0241364	-1.7134	no change
SLC41A1	-0.840373	4.20987	-4.23486	0.00245259	0.0241836	-1.71628	no change
YARS	-1.03312	6.97401	-4.2331	0.00245874	0.024225	-1.7189	down
EWSR1	0.891232	6.65571	4.22909	0.00247284	0.0243446	-1.72488	no change
CFL1	1.18817	10.2191	4.2271	0.00247988	0.0243838	-1.72786	up
NGF	-2.44813	2.77814	-4.22686	0.00248074	0.0243838	-1.72822	down
SF3B3	0.735203	7.53356	4.22587	0.00248425	0.0243991	-1.72971	no change
MDFIC	0.922516	4.86396	4.22482	0.00248796	0.0244003	-1.73127	no change
BATF3	1.61077	1.58176	4.22473	0.00248831	0.0244003	-1.73141	up
RPL29P19	-1.33875	1.17282	-4.22347	0.00249277	0.024412	-1.73329	down
AGRN	-2.08994	5.16478	-4.22329	0.00249343	0.024412	-1.73356	down
INPP1	0.949718	4.55188	4.21918	0.00250809	0.024519	-1.7397	no change
KRR1	0.97485	5.96253	4.21912	0.0025083	0.024519	-1.73979	no change
POLE3	0.729861	5.20136	4.2152	0.0025224	0.0246375	-1.74565	no change
ASPHD1	-1.42274	2.94687	-4.21328	0.00252934	0.0246858	-1.74853	down
CTXN1	-1.36107	2.3855	-4.2117	0.00253507	0.0247091	-1.7509	down
USP20	-0.730003	3.63052	-4.21152	0.00253569	0.0247091	-1.75116	no change
CEP19	-0.814211	2.278	-4.21083	0.0025382	0.0247142	-1.75219	no change
DLST	0.69974	6.22698	4.20887	0.00254534	0.0247642	-1.75513	no change
MYL3	-1.64672	1.06328	-4.20745	0.0025505	0.0247951	-1.75725	down
TOMM34	0.83553	5.59122	4.20639	0.00255437	0.0248133	-1.75884	no change
TRIOBP	0.711552	6.32538	4.20518	0.0025588	0.0248137	-1.76065	no change
DCN	1.10733	10.3668	4.2047	0.00256056	0.0248137	-1.76137	up
B3GAT3	-0.728797	5.90484	-4.20385	0.00256369	0.0248137	-1.76265	no change
PEX6	-0.877697	3.4908	-4.20361	0.00256454	0.0248137	-1.763	no change
SHISA4	-0.890457	5.19947	-4.20336	0.00256546	0.0248137	-1.76337	no change
SUSD6	-1.59901	3.37572	-4.20311	0.00256639	0.0248137	-1.76375	down
TVP23B	-0.901035	6.13612	-4.20241	0.00256896	0.0248193	-1.7648	no change
IFT27	-1.13352	5.09267	-4.1996	0.00257931	0.0248838	-1.769	down
ADD1	0.637997	6.95747	4.19879	0.0025823	0.0248838	-1.77022	no change
KIAA1551	-0.8873	3.19865	-4.19877	0.00258237	0.0248838	-1.77024	no change
ACYP2	-0.970108	4.20255	-4.19843	0.00258364	0.0248838	-1.77076	no change
ERV3-1	-1.66945	2.77825	-4.19713	0.00258844	0.0249107	-1.7727	down
RP11-136C24.3	1.46251	1.42746	4.19586	0.00259315	0.0249368	-1.7746	up
SSR4	-1.26418	8.48114	-4.19501	0.00259631	0.0249479	-1.77588	down
BCL2L2	0.649208	4.81432	4.19444	0.00259846	0.0249492	-1.77674	no change
RNPS1	0.67496	6.56612	4.19303	0.00260369	0.0249625	-1.77885	no change
GLRB	-1.10695	4.16796	-4.19266	0.00260506	0.0249625	-1.7794	down
SRP9	0.728346	8.13379	4.19245	0.00260586	0.0249625	-1.77972	no change
SLC35E1	-0.793354	5.21655	-4.19137	0.00260991	0.024982	-1.78135	no change
TNPO2	0.726641	5.13001	4.19006	0.0026148	0.0250096	-1.7833	no change
SGSM2	-0.545434	4.17102	-4.18908	0.00261846	0.0250253	-1.78477	no change
S100A4	3.74588	7.55835	4.18772	0.00262357	0.0250369	-1.78681	up
FAM117A	-1.07254	2.38926	-4.18769	0.0026237	0.0250369	-1.78686	down
ZNF326	0.685703	3.9444	4.18619	0.00262935	0.0250715	-1.78911	no change
GLUL	1.59314	6.02929	4.18424	0.00263668	0.0251222	-1.79203	up
C2orf27A	-1.29746	2.03863	-4.18344	0.00263973	0.025132	-1.79323	down
AFTPH	-0.559177	3.87701	-4.18285	0.00264197	0.025134	-1.79412	no change
ANG	-1.43072	3.32206	-4.18185	0.00264575	0.0251396	-1.79561	down
NRAS	0.821438	4.91885	4.18136	0.00264763	0.0251396	-1.79636	no change
PTGS2	-4.02334	3.06626	-4.18108	0.00264868	0.0251396	-1.79677	down
UEVLD	0.571345	3.86211	4.17975	0.00265373	0.0251396	-1.79876	no change
TRIM28	0.993247	8.41425	4.17956	0.00265446	0.0251396	-1.79905	no change
TNFAIP8L1	1.11061	1.64456	4.1795	0.00265468	0.0251396	-1.79914	up
GPRC5C	-2.44067	2.7028	-4.17753	0.0026622	0.0251916	-1.8021	down
EXOSC8	0.727176	5.5187	4.17621	0.00266726	0.0252203	-1.80409	no change
MDN1	-0.773362	2.64286	-4.17513	0.00267139	0.0252396	-1.80571	no change
STK17A	1.26684	5.43905	4.17418	0.00267503	0.0252396	-1.80713	up
ARPP19	0.912363	6.12224	4.17408	0.00267539	0.0252396	-1.80727	no change
ZNF385D	2.28851	3.46242	4.17148	0.00268541	0.0253149	-1.81118	up
SNX8	0.645765	5.55951	4.17075	0.00268821	0.0253222	-1.81227	no change
RP11-463D19.2	-1.12024	2.19348	-4.16889	0.00269543	0.0253709	-1.81508	down
RRAS	-0.929028	6.80565	-4.16835	0.0026975	0.0253712	-1.81588	no change
PNRC1	-1.6461	5.40316	-4.16686	0.00270331	0.0254066	-1.81813	down
HIP1	1.25944	2.72001	4.16459	0.00271212	0.0254167	-1.82154	up
MPST	-0.792943	4.85156	-4.1645	0.00271246	0.0254167	-1.82167	no change
MAGI3	0.697116	1.85229	4.1643	0.00271325	0.0254167	-1.82197	no change
TMEM135	-0.785249	3.8427	-4.16401	0.00271438	0.0254167	-1.82241	no change
ZC3H12A	-2.04292	2.77983	-4.16395	0.0027146	0.0254167	-1.82249	down
CRBN	-0.520627	4.59352	-4.16302	0.00271825	0.0254317	-1.8239	no change
FIBCD1	2.0455	2.11818	4.16068	0.0027274	0.0254909	-1.82741	up
GPR108	-0.882412	6.13686	-4.16013	0.00272954	0.0254909	-1.82823	no change
IQCK	-0.925666	3.18803	-4.15983	0.00273073	0.0254909	-1.82869	no change
TM2D1	-0.815502	5.99684	-4.15669	0.0027431	0.0255721	-1.83342	no change
PRIM2	1.2306	4.21092	4.15657	0.00274355	0.0255721	-1.83359	up
P4HA2	-2.07504	7.71218	-4.15553	0.00274766	0.0255913	-1.83515	down
KDM4B	-1.06601	3.0767	-4.155	0.00274974	0.0255915	-1.83594	down
MPP1	1.133	4.56347	4.15415	0.00275311	0.0255984	-1.83722	up
MRPL24	0.711517	6.87517	4.15378	0.0027546	0.0255984	-1.83779	no change
SLC3A2	-2.08575	7.64633	-4.15325	0.00275667	0.0255985	-1.83858	down
HIST1H3E	-0.867077	1.09455	-4.14798	0.00277764	0.0257579	-1.8465	no change
FBXW2	0.588422	5.3855	4.1479	0.00277797	0.0257579	-1.84663	no change
SLK	0.641678	4.15781	4.14658	0.00278328	0.0257586	-1.84862	no change
EIF1B	-1.13627	6.3353	-4.14656	0.00278334	0.0257586	-1.84865	down
NUP205	0.64826	4.66912	4.14595	0.00278577	0.0257586	-1.84956	no change
SSH2	0.921038	3.46314	4.14581	0.00278634	0.0257586	-1.84977	no change
LOXL3	-1.79162	5.81611	-4.14529	0.00278845	0.025759	-1.85057	down
EEF1A1P19	-1.15469	2.53042	-4.14378	0.00279449	0.0257956	-1.85283	down
TBRG1	-0.793349	4.6966	-4.14236	0.00280023	0.0258295	-1.85498	no change
TMEM68	-0.669242	4.55495	-4.1413	0.00280449	0.0258495	-1.85656	no change
TXNDC11	-0.996832	5.45582	-4.13963	0.00281127	0.0258928	-1.85909	no change
ARHGEF2	-1.07881	5.6062	-4.13249	0.00284033	0.0261223	-1.86984	down
NDE1	0.913441	4.85127	4.13217	0.00284161	0.0261223	-1.87031	no change
SERPINA3	-2.72521	2.38944	-4.13196	0.00284249	0.0261223	-1.87064	down
GNPTG	-1.29756	6.83797	-4.13121	0.00284558	0.0261314	-1.87177	down
SLC16A13	-1.0302	1.96551	-4.13012	0.00285002	0.0261529	-1.87341	down
CD44	1.00041	9.22541	4.12937	0.00285312	0.026162	-1.87454	up
HMBOX1	-0.780306	3.29858	-4.12885	0.00285526	0.0261623	-1.87532	no change
NUP160	0.666101	3.75619	4.12293	0.00287974	0.0263672	-1.88425	no change
HNRNPH1	0.962591	8.31287	4.12194	0.00288384	0.0263853	-1.88574	no change
PTTG1IP	-0.835173	7.60009	-4.11961	0.00289357	0.0264549	-1.88926	no change
POLD4	-1.15731	6.04397	-4.11828	0.00289911	0.0264674	-1.89126	down
BRD8	0.876645	5.34408	4.11826	0.00289919	0.0264674	-1.89129	no change
PFKFB2	-1.07115	2.46798	-4.1155	0.00291077	0.0265536	-1.89545	down
RABL2A	-0.933997	3.3717	-4.11179	0.00292642	0.0266565	-1.90106	no change
SLAIN2	0.62859	5.25124	4.11137	0.00292821	0.0266565	-1.9017	no change
XRCC5	0.711928	7.93731	4.11044	0.00293211	0.0266565	-1.90309	no change
TSPAN31	-0.805093	5.59523	-4.11013	0.00293344	0.0266565	-1.90356	no change
GPSM3	0.957814	1.87385	4.10978	0.00293491	0.0266565	-1.90409	no change
CALM1	1.0461	8.52939	4.10964	0.00293554	0.0266565	-1.90431	up
PPP1R14BP3	0.623962	6.31925	4.10928	0.00293706	0.0266565	-1.90486	no change
CBX3	0.5742	7.43369	4.10506	0.00295499	0.0267839	-1.91121	no change
CBS	-2.23677	4.90239	-4.10497	0.00295541	0.0267839	-1.91136	down
PXDC1	-1.24713	5.6085	-4.10366	0.00296099	0.0268006	-1.91334	down
TAF1B	0.917215	3.98577	4.10345	0.00296191	0.0268006	-1.91366	no change
JSRP1	0.932695	5.71423	4.1025	0.00296597	0.0268006	-1.91509	no change
CAV1	2.89306	7.96274	4.10246	0.00296615	0.0268006	-1.91516	up
MLLT1	-0.609829	4.71571	-4.10202	0.00296803	0.0268006	-1.91582	no change
ZNF207	0.753534	6.42115	4.09839	0.00298365	0.0268797	-1.9213	no change
S100A2	1.51062	3.08836	4.09836	0.00298378	0.0268797	-1.92135	up
ATP5G1	0.568019	7.41799	4.09727	0.00298846	0.0268797	-1.92299	no change
UHRF2	0.850791	5.04739	4.09653	0.00299169	0.0268797	-1.92412	no change
MLH1	0.517479	5.46239	4.09631	0.00299264	0.0268797	-1.92445	no change
CCNG2	-1.16955	4.73776	-4.09574	0.00299508	0.0268797	-1.9253	down
PPIA	0.879016	11.0761	4.09555	0.0029959	0.0268797	-1.92559	no change
EEF1A1P6	-1.02107	4.89944	-4.09488	0.00299883	0.0268797	-1.92661	down
RNASEK-C17orf49	-0.934757	2.99928	-4.09483	0.00299906	0.0268797	-1.92669	no change
KPNB1	0.766722	8.1771	4.09399	0.00300267	0.0268797	-1.92795	no change
ACTR3	0.855077	8.15069	4.09398	0.00300275	0.0268797	-1.92797	no change
ARMC5	-0.651455	2.55947	-4.09374	0.00300377	0.0268797	-1.92833	no change
CCDC150	1.1806	1.78375	4.09348	0.00300489	0.0268797	-1.92872	up
TMEM126B	0.576541	6.22887	4.09155	0.00301331	0.026919	-1.93164	no change
CALM3	0.937893	8.33244	4.09041	0.0030183	0.026919	-1.93337	no change
RAB31	-0.906757	5.41666	-4.0902	0.00301921	0.026919	-1.93369	no change
FGF1	1.52738	2.7265	4.09008	0.00301973	0.026919	-1.93387	up
YPEL2	-1.17443	2.2002	-4.08989	0.00302053	0.026919	-1.93414	down
RIOK3	-0.68687	5.3178	-4.08923	0.00302346	0.026919	-1.93516	no change
SMARCE1	0.58102	6.49781	4.089	0.00302444	0.026919	-1.93549	no change
SIRT5	-0.594861	3.45163	-4.08741	0.00303141	0.0269618	-1.9379	no change
NUP37	0.726766	5.46479	4.08586	0.00303821	0.0269702	-1.94024	no change
ERP44	-1.02449	5.03766	-4.0857	0.00303894	0.0269702	-1.9405	down
MAN2B1	-0.928973	5.34838	-4.08549	0.00303986	0.0269702	-1.94081	no change
GCH1	-2.50231	2.13978	-4.08522	0.00304103	0.0269702	-1.94121	down
HERPUD1	-1.94952	8.43767	-4.0839	0.00304685	0.0269843	-1.94321	down
HNRNPUL1	0.908814	6.56332	4.08388	0.00304697	0.0269843	-1.94325	no change
TWSG1	0.737634	6.15234	4.08125	0.00305858	0.0270488	-1.94723	no change
ANKRD46	-0.66618	3.06161	-4.08125	0.0030586	0.0270488	-1.94723	no change
FBL	0.871846	7.11409	4.07992	0.00306445	0.0270702	-1.94923	no change
OXSM	-0.803915	3.75557	-4.07937	0.00306694	0.0270702	-1.95008	no change
MTCH2	0.611518	7.53961	4.07816	0.0030723	0.0270702	-1.9519	no change
CCDC14	1.2075	4.21871	4.0779	0.00307346	0.0270702	-1.9523	up
IGJ	2.18309	1.97149	4.07776	0.00307406	0.0270702	-1.9525	up
TP53BP2	-0.854382	4.43058	-4.07735	0.00307591	0.0270702	-1.95313	no change
ACAP3	1.05018	4.82318	4.07698	0.00307756	0.0270702	-1.95369	up
PGBD1	0.743644	2.26753	4.07678	0.00307844	0.0270702	-1.95399	no change
EMC7	-0.748162	7.33969	-4.07422	0.00308989	0.027142	-1.95787	no change
LIN7A	1.51668	1.64481	4.07392	0.00309123	0.027142	-1.95832	up
CEP85	0.742934	2.53666	4.07349	0.00309315	0.027142	-1.95897	no change
CEBPD	-1.8851	3.52459	-4.06847	0.00311575	0.027321	-1.96657	down
DEPTOR	-2.25002	2.74104	-4.06727	0.00312118	0.0273395	-1.9684	down
CSTF1	0.594113	4.34277	4.06704	0.00312225	0.0273395	-1.96875	no change
FAM220A	-0.569534	3.7589	-4.06426	0.00313486	0.0274152	-1.97296	no change
STMN3	2.63856	2.85937	4.06416	0.00313531	0.0274152	-1.97311	up
STIM1	-0.861976	4.82036	-4.06352	0.00313821	0.0274213	-1.97408	no change
OCEL1	-0.870251	4.28045	-4.06246	0.00314304	0.0274442	-1.97569	no change
PHB	0.715321	7.46368	4.05872	0.00316014	0.0275696	-1.98135	no change
UCP2	1.49269	2.04672	4.05816	0.00316271	0.0275696	-1.9822	up
TM7SF2	-1.4992	3.5634	-4.05696	0.00316825	0.0275696	-1.98403	down
ABHD4	-1.18541	5.80684	-4.05675	0.00316923	0.0275696	-1.98436	down
STXBP3	0.594022	5.0153	4.05658	0.00316997	0.0275696	-1.9846	no change
TP53I3	0.706954	5.71919	4.05643	0.0031707	0.0275696	-1.98484	no change
RAB38	1.29113	2.30074	4.05451	0.00317952	0.0276269	-1.98774	up
FLRT2	-1.62011	4.7662	-4.05379	0.00318287	0.0276367	-1.98884	down
TBC1D17	-0.808279	5.11579	-4.05218	0.00319032	0.0276821	-1.99128	no change
DHX9	0.516424	6.5265	4.04936	0.00320342	0.0277764	-1.99556	no change
CCDC77	0.697274	3.50019	4.0442	0.00322754	0.0279541	-2.0034	no change
RP11-247I13.3	-1.77312	1.82293	-4.04319	0.00323226	0.0279541	-2.00492	down
RSRC1	0.606088	4.04416	4.04319	0.00323229	0.0279541	-2.00493	no change
WFS1	-0.961569	4.22039	-4.04305	0.0032329	0.0279541	-2.00513	no change
TCTN1	-1.15493	5.87756	-4.04129	0.00324122	0.0279718	-2.00782	down
NFATC2IP	0.904077	3.9266	4.04124	0.00324146	0.0279718	-2.00789	no change
NADSYN1	-0.635169	5.40724	-4.04119	0.0032417	0.0279718	-2.00797	no change
TGFB2	-2.81916	4.40342	-4.0403	0.00324588	0.0279884	-2.00931	down
KXD1	0.560607	6.49009	4.03941	0.00325009	0.0279981	-2.01067	no change
GLI3	0.95536	1.96213	4.03911	0.00325151	0.0279981	-2.01113	no change
RHBDD2	-0.854536	5.11735	-4.03855	0.00325416	0.0280016	-2.01198	no change
ACAD9	0.563041	4.77556	4.03769	0.00325825	0.0280173	-2.01329	no change
GALE	0.878679	4.41847	4.03674	0.00326272	0.0280364	-2.01472	no change
XRCC6	0.644463	7.79964	4.03412	0.00327518	0.028124	-2.0187	no change
RANBP3	0.48983	5.98198	4.03184	0.00328606	0.028198	-2.02216	no change
S100A13	1.00879	7.92908	4.03013	0.00329426	0.0282484	-2.02477	up
PVRL2	-1.02078	5.65763	-4.02967	0.00329648	0.0282484	-2.02547	down
GEN1	1.39261	2.38834	4.02803	0.00330434	0.0282962	-2.02796	up
ACTB	1.4188	11.5123	4.02346	0.00332645	0.0284483	-2.03492	up
PJA1	-0.582119	3.81562	-4.02341	0.00332667	0.0284483	-2.03499	no change
LYN	-1.74218	2.88062	-4.02158	0.00333555	0.0285015	-2.03777	down
PTBP1	1.20054	7.68102	4.02118	0.00333748	0.0285015	-2.03838	up
NUP54	0.637507	5.10766	4.01988	0.00334383	0.0285362	-2.04036	no change
KCTD1	-0.929395	3.47869	-4.01909	0.00334768	0.028548	-2.04156	no change
ZBTB43	-0.644964	2.65917	-4.01865	0.0033498	0.028548	-2.04223	no change
ITFG3	-0.714421	6.5589	-4.0164	0.0033608	0.0286221	-2.04565	no change
CALCOCO1	-0.670069	5.75001	-4.01552	0.00336516	0.0286382	-2.047	no change
GSPT1	0.858703	6.83154	4.01508	0.00336731	0.0286382	-2.04767	no change
ACTR1A	0.758893	6.6096	4.01151	0.00338487	0.028768	-2.0531	no change
JMY	-1.19244	2.13855	-4.01069	0.00338892	0.0287827	-2.05435	down
UBTD1	-0.63842	4.53891	-4.00948	0.0033949	0.0288138	-2.05619	no change
TTF2	1.10826	3.38315	4.00789	0.00340278	0.028858	-2.05861	up
RPL15P3	-1.3501	1.21971	-4.0075	0.00340475	0.028858	-2.05921	down
CBR1	0.627374	6.70541	4.00645	0.00340994	0.0288822	-2.0608	no change
STK19	-0.743181	4.42358	-4.00599	0.00341225	0.0288822	-2.06151	no change
CHST14	-0.608935	4.53105	-4.0046	0.00341915	0.0289041	-2.06362	no change
LMAN2L	-0.552417	4.60572	-4.00454	0.00341949	0.0289041	-2.06372	no change
AZIN2	-1.05089	2.30354	-4.00241	0.00343011	0.0289742	-2.06696	down
NREP	1.61174	5.8899	4.00193	0.00343254	0.028975	-2.0677	up
SELM	-1.49215	7.38921	-3.99951	0.0034447	0.0290579	-2.07139	down
AP2B1	0.597309	6.41725	3.99721	0.00345627	0.0291334	-2.07489	no change
VCAN	-1.59328	8.07485	-3.99678	0.00345845	0.0291334	-2.07554	down
SESN1	-0.836628	4.39637	-3.99634	0.00346067	0.0291334	-2.07622	no change
ERO1L	-1.3394	8.07721	-3.99329	0.00347611	0.0292436	-2.08086	down
PLBD2	-1.00265	5.86349	-3.99256	0.00347981	0.0292549	-2.08197	down
NR2F6	-0.557419	3.62357	-3.99088	0.00348839	0.0293072	-2.08454	no change
MGST2	-1.59242	4.21884	-3.99009	0.00349241	0.0293212	-2.08574	down
SNCG	1.79886	3.0467	3.98942	0.00349581	0.0293226	-2.08676	up
UBR4	-0.703016	5.1901	-3.98913	0.0034973	0.0293226	-2.0872	no change
ANKRD37	-2.09431	2.93811	-3.98734	0.00350647	0.0293686	-2.08994	down
INIP	0.771337	3.95634	3.98675	0.00350949	0.0293686	-2.09083	no change
CYHR1	-0.634236	4.70985	-3.986	0.00351336	0.0293686	-2.09198	no change
SLC6A8	-1.38785	4.455	-3.98547	0.00351608	0.0293686	-2.09279	down
ACVR1	-0.613373	5.21981	-3.98513	0.0035178	0.0293686	-2.0933	no change
SRF	-0.589067	3.67174	-3.98466	0.00352022	0.0293686	-2.09402	no change
AMFR	-0.609308	6.61178	-3.98456	0.00352077	0.0293686	-2.09418	no change
RP11-73M18.2	0.914825	4.69002	3.98438	0.00352168	0.0293686	-2.09445	no change
CLIC1	0.732187	9.07937	3.9824	0.00353187	0.0294339	-2.09747	no change
GALC	-0.877491	4.28491	-3.98017	0.00354343	0.0295052	-2.10088	no change
DFFA	0.673298	4.64084	3.97983	0.00354519	0.0295052	-2.1014	no change
MEX3B	-1.70948	2.30771	-3.97789	0.00355525	0.0295692	-2.10435	down
PHF21A	-0.521559	3.97575	-3.97743	0.00355767	0.0295696	-2.10506	no change
ITM2B	-1.15467	9.88736	-3.97647	0.00356266	0.0295912	-2.10653	down
NUP155	0.82452	3.5876	3.97479	0.00357145	0.0296218	-2.1091	no change
POLDIP2	0.556012	6.13652	3.97433	0.00357386	0.0296218	-2.1098	no change
SEPP1	4.22634	4.11047	3.97376	0.00357682	0.0296218	-2.11066	up
PINLYP	1.62747	2.64727	3.97343	0.00357855	0.0296218	-2.11117	up
SLC25A38	-0.733666	4.68779	-3.97332	0.00357912	0.0296218	-2.11134	no change
PFN2	1.11093	7.72139	3.97303	0.00358064	0.0296218	-2.11178	up
PLEKHJ1	0.688829	5.35835	3.9718	0.00358711	0.0296395	-2.11366	no change
SSC5D	-1.16696	4.21965	-3.97172	0.00358754	0.0296395	-2.11379	down
SLC12A7	-0.840296	2.62602	-3.97069	0.00359295	0.0296645	-2.11536	no change
DEPDC4	0.743916	1.24454	3.96929	0.00360033	0.0296869	-2.1175	no change
C14orf80	1.2198	3.0024	3.96926	0.00360044	0.0296869	-2.11753	up
KRI1	0.764985	3.95566	3.96872	0.00360331	0.0296909	-2.11836	no change
ATG101	-0.769629	5.65568	-3.96797	0.00360725	0.0297037	-2.1195	no change
ZNF180	0.659917	1.95172	3.96322	0.00363244	0.029863	-2.12676	no change
UPP1	-1.19967	4.39362	-3.96297	0.0036338	0.029863	-2.12715	down
AVEN	-0.751056	5.11037	-3.96297	0.00363381	0.029863	-2.12716	no change
CAV2	1.7729	6.83098	3.96247	0.00363646	0.0298651	-2.12792	up
DAAM1	-1.02971	3.59242	-3.96175	0.00364031	0.029877	-2.12902	down
STXBP4	0.835605	2.17568	3.95858	0.00365722	0.029996	-2.13386	no change
EIF5A	0.952822	9.27771	3.95757	0.00366267	0.0300209	-2.13541	no change
CDR2	-0.636044	4.9121	-3.95654	0.00366819	0.0300463	-2.13698	no change
HAUS3	1.17326	2.71903	3.95467	0.00367826	0.0301089	-2.13984	up
ATP6AP2	-0.779493	7.80996	-3.9519	0.00369325	0.0302118	-2.14408	no change
DHX15	0.735337	6.27594	3.95028	0.00370203	0.0302474	-2.14656	no change
PTCHD4	-1.22832	1.30358	-3.9502	0.00370247	0.0302474	-2.14668	down
HIST1H2BD	-1.59311	4.05867	-3.9491	0.00370844	0.0302763	-2.14836	down
ANO8	0.761607	1.91045	3.94516	0.00372993	0.0304233	-2.15439	no change
BRSK1	-1.32839	2.79903	-3.94491	0.00373134	0.0304233	-2.15478	down
TLE4	-1.81184	3.83757	-3.94354	0.00373884	0.0304645	-2.15688	down
COL4A2	-2.30482	6.23205	-3.94241	0.00374507	0.0304952	-2.15861	down
COMMD4	0.771733	6.85313	3.94115	0.00375197	0.0305195	-2.16053	no change
VANGL1	0.786349	3.26256	3.94097	0.00375296	0.0305195	-2.16081	no change
APOOL	0.596909	2.92189	3.93885	0.00376468	0.0305948	-2.16406	no change
RIN1	1.64785	4.04509	3.93826	0.00376793	0.0306012	-2.16496	up
MARS	-0.975329	6.87726	-3.9373	0.00377323	0.0306242	-2.16643	no change
SLC2A4RG	1.19443	5.74199	3.93595	0.00378077	0.0306654	-2.16851	up
ARID5A	-1.44384	2.70429	-3.93374	0.00379306	0.0307451	-2.17189	down
AC092155.1	-2.38326	1.85808	-3.9326	0.00379942	0.0307485	-2.17364	down
TMED3	-0.871024	7.62659	-3.93235	0.00380082	0.0307485	-2.17402	no change
ANAPC4	0.522498	4.16082	3.93233	0.0038009	0.0307485	-2.17405	no change
NGEF	2.14888	2.68955	3.93074	0.00380978	0.0307898	-2.17648	up
RP11-395C3.1	1.10077	1.35745	3.93044	0.0038115	0.0307898	-2.17695	up
MEGF6	-1.92258	5.66833	-3.93009	0.00381344	0.0307898	-2.17748	down
MINOS1	0.553262	7.97893	3.92736	0.00382875	0.0308934	-2.18166	no change
NFE2L1	-0.993786	8.00717	-3.92632	0.00383463	0.0309207	-2.18326	no change
SUB1	0.654916	8.81036	3.92514	0.00384128	0.0309378	-2.18506	no change
NLRX1	-0.62316	2.99338	-3.92506	0.00384173	0.0309378	-2.18519	no change
SP3	0.630424	4.71261	3.92389	0.00384834	0.0309612	-2.18698	no change
TSPYL2	-1.38964	4.66749	-3.92334	0.00385147	0.0309612	-2.18783	down
ZNF100	0.652296	1.38786	3.92299	0.00385346	0.0309612	-2.18837	no change
PCDHGA7	-0.878047	1.69167	-3.92279	0.00385459	0.0309612	-2.18867	no change
LMCD1	-1.61042	4.67736	-3.92125	0.00386331	0.0310049	-2.19103	down
TRIT1	-0.826223	4.0686	-3.92075	0.00386618	0.0310049	-2.1918	no change
SUSD1	-0.740088	4.22389	-3.92028	0.00386886	0.0310049	-2.19253	no change
EIF4A1	1.04513	10.4328	3.92008	0.00387	0.0310049	-2.19283	up
MTRNR2L6	-1.01925	6.51815	-3.91887	0.00387692	0.0310283	-2.19469	down
PLK2	-2.24819	5.96601	-3.91834	0.00387992	0.0310283	-2.1955	down
CSGALNACT1	-2.31376	3.62358	-3.91786	0.00388266	0.0310283	-2.19623	down
MPHOSPH9	1.32375	4.43794	3.91752	0.00388462	0.0310283	-2.19676	up
NPM3	0.634337	5.88063	3.91738	0.00388541	0.0310283	-2.19697	no change
NSUN4	-0.540265	3.64483	-3.91661	0.00388982	0.0310372	-2.19816	no change
NCOA7	-1.40758	4.43854	-3.91631	0.0038915	0.0310372	-2.19861	down
GCFC2	0.552238	3.48399	3.91533	0.00389716	0.0310535	-2.20012	no change
TM9SF4	-0.537354	5.44738	-3.91508	0.00389855	0.0310535	-2.20049	no change
KLF9	-0.64198	3.49196	-3.91274	0.00391206	0.0311223	-2.2041	no change
ME1	-0.681217	4.60668	-3.9123	0.00391456	0.0311223	-2.20477	no change
SHPK	0.746405	2.2603	3.91228	0.0039147	0.0311223	-2.2048	no change
SURF1	-0.972247	5.21409	-3.9107	0.00392378	0.0311746	-2.20722	no change
FH	0.713278	5.85879	3.90992	0.00392834	0.0311779	-2.20843	no change
TVP23C-CDRT4	-1.69725	2.43403	-3.90968	0.00392968	0.0311779	-2.20879	down
KLC4	-1.01195	3.33369	-3.90933	0.00393171	0.0311779	-2.20932	down
YIPF3	-0.574216	7.38319	-3.90813	0.00393865	0.0311865	-2.21116	no change
ZNF430	0.649166	2.3323	3.90807	0.003939	0.0311865	-2.21125	no change
ZNF577	-1.08232	3.30284	-3.90785	0.00394032	0.0311865	-2.2116	down
AC104843.3	-1.26308	1.65882	-3.90699	0.00394532	0.0311887	-2.21292	down
NFATC1	-0.892421	2.47083	-3.90693	0.00394562	0.0311887	-2.213	no change
MRPS34	0.587998	6.25244	3.90602	0.00395094	0.0312109	-2.21441	no change
STRIP2	1.10599	2.44011	3.90554	0.00395373	0.0312131	-2.21514	up
ICA1L	0.677999	1.80615	3.90456	0.00395947	0.0312386	-2.21666	no change
ZNF638	-0.77286	5.46126	-3.9037	0.00396448	0.0312583	-2.21797	no change
UBE2W	-0.569351	4.29278	-3.90275	0.00397004	0.0312823	-2.21943	no change
C11orf54	-0.935766	4.05608	-3.90212	0.00397374	0.0312916	-2.22041	no change
ARMCX4	0.656426	2.22568	3.89858	0.00399451	0.0313932	-2.22584	no change
PHF6	0.707365	3.55686	3.89845	0.00399529	0.0313932	-2.22604	no change
ANXA7	0.579194	7.24195	3.89835	0.00399588	0.0313932	-2.2262	no change
TMEM189	-0.761794	4.97618	-3.8982	0.00399674	0.0313932	-2.22642	no change
RP11-796G6.1	-1.06201	1.90109	-3.89706	0.00400344	0.031426	-2.22817	down
EMC3	-0.655026	7.09843	-3.89636	0.00400759	0.0314275	-2.22925	no change
LTBP1	1.2128	7.45147	3.89618	0.00400869	0.0314275	-2.22953	up
NAV2	0.825315	3.51315	3.89393	0.004022	0.0314962	-2.23299	no change
PHGDH	-1.26722	6.08184	-3.89384	0.00402251	0.0314962	-2.23312	down
SETDB2	0.764951	2.8201	3.89304	0.00402728	0.0315137	-2.23435	no change
ELOVL5	-0.679461	6.71208	-3.89229	0.00403171	0.0315285	-2.2355	no change
FAM98B	0.779667	3.96474	3.89083	0.00404041	0.0315515	-2.23775	no change
RNF128	1.45205	2.56987	3.89068	0.00404131	0.0315515	-2.23798	up
GCSH	0.685237	5.4567	3.89052	0.00404227	0.0315515	-2.23823	no change
ADAM15	-0.730329	6.17575	-3.88961	0.00404773	0.0315743	-2.23963	no change
FTH1P12	-1.13149	1.39896	-3.88755	0.00406001	0.0316502	-2.24279	down
PRKAR2B	1.33515	1.72891	3.88567	0.0040713	0.0316905	-2.24568	up
TBC1D20	-0.478475	4.68972	-3.88538	0.00407305	0.0316905	-2.24613	no change
FASTKD2	0.778288	4.55512	3.88524	0.00407389	0.0316905	-2.24634	no change
CS	0.978255	6.31483	3.885	0.00407536	0.0316905	-2.24672	no change
METRN	-1.13093	5.12645	-3.8842	0.00408016	0.0317079	-2.24795	down
LRP12	-1.2308	4.46461	-3.88266	0.00408943	0.0317601	-2.25031	down
HOXB3	1.93818	3.7085	3.88061	0.00410182	0.0318365	-2.25346	up
BUD31	-0.554218	7.53317	-3.87891	0.00411212	0.0318965	-2.25608	no change
FNDC3B	-1.25823	5.71138	-3.87735	0.00412166	0.0319505	-2.25849	down
PIGZ	-0.957624	1.81828	-3.87482	0.00413708	0.0320284	-2.26238	no change
TENM4	0.953696	2.50415	3.87359	0.00414459	0.0320284	-2.26427	no change
ARHGAP20	1.06148	1.95707	3.87349	0.00414522	0.0320284	-2.26443	up
ITGB1P1	-6.20838	4.99922	-3.87327	0.00414656	0.0320284	-2.26477	down
DNAAF5	0.731725	3.89302	3.87322	0.00414686	0.0320284	-2.26484	no change
SDHAF1	-0.878282	2.88836	-3.87317	0.00414715	0.0320284	-2.26491	no change
ZNF718	0.700551	1.48203	3.87194	0.00415471	0.0320439	-2.26681	no change
SNRPA1	0.797347	6.46124	3.87192	0.00415482	0.0320439	-2.26684	no change
EGLN1	-1.06	4.92259	-3.87139	0.0041581	0.0320439	-2.26766	down
RNASET2	-1.57457	4.72336	-3.8709	0.00416111	0.0320439	-2.26841	down
PPP2CA	0.532566	7.66695	3.87072	0.0041622	0.0320439	-2.26869	no change
CAPZA1	0.747134	7.54547	3.86935	0.00417068	0.0320439	-2.27081	no change
WBP11	0.707583	5.12281	3.86921	0.00417153	0.0320439	-2.27102	no change
CAT	0.84568	5.43878	3.86884	0.00417378	0.0320439	-2.27158	no change
RPSA	0.59637	10.6065	3.86833	0.00417697	0.0320439	-2.27238	no change
SOCS1	1.71188	2.20554	3.86736	0.00418291	0.0320439	-2.27386	up
LRRC37A16P	-0.776913	2.57181	-3.8653	0.00419571	0.0320439	-2.27704	no change
ZNF263	-0.581156	3.94085	-3.86528	0.00419583	0.0320439	-2.27707	no change
KIAA0586	0.758921	3.88234	3.86498	0.00419769	0.0320439	-2.27753	no change
ATP5B	0.628672	9.5045	3.8645	0.00420066	0.0320439	-2.27827	no change
COMMD8	0.612683	4.92013	3.86431	0.00420184	0.0320439	-2.27856	no change
TRIM22	-0.913412	6.37246	-3.86415	0.00420286	0.0320439	-2.27881	no change
ERCC4	0.874503	2.7534	3.86351	0.00420685	0.0320439	-2.2798	no change
INPP5K	-0.825253	3.96886	-3.86345	0.0042072	0.0320439	-2.27989	no change
ZBTB48	-1.08	3.27678	-3.86332	0.00420803	0.0320439	-2.28009	down
UBAC2	-0.705259	6.1625	-3.86317	0.00420893	0.0320439	-2.28032	no change
TSSC4	-0.531592	5.10848	-3.86311	0.00420932	0.0320439	-2.28041	no change
RPL32P29	-1.72022	4.52917	-3.8628	0.00421126	0.0320439	-2.28089	down
SPOCD1	1.40221	5.11841	3.86188	0.00421697	0.0320439	-2.2823	up
HLA-F	-2.4608	3.46485	-3.86186	0.00421712	0.0320439	-2.28234	down
ACSS2	-1.01683	4.65254	-3.86173	0.00421795	0.0320439	-2.28255	down
CTIF	-1.06861	4.5217	-3.8617	0.00421812	0.0320439	-2.28259	down
ITIH4	-1.22697	1.57734	-3.8612	0.00422123	0.0320439	-2.28336	down
MOCOS	-1.92153	2.98718	-3.86119	0.00422131	0.0320439	-2.28338	down
ATF3	-1.88803	2.57229	-3.86049	0.00422569	0.0320575	-2.28446	down
CYR61	-2.33914	7.50248	-3.85263	0.00427514	0.032394	-2.29657	down
PTPRJ	-0.893391	2.56204	-3.85245	0.00427625	0.032394	-2.29684	no change
TBCB	0.566085	7.35357	3.8522	0.00427786	0.032394	-2.29724	no change
KDR	-1.80694	1.42923	-3.85023	0.00429033	0.0324686	-2.30027	down
MUT	-0.64855	4.34819	-3.84571	0.00431913	0.0326667	-2.30723	no change
ZBED5	0.911046	4.38839	3.84192	0.0043435	0.032817	-2.31309	no change
SYNCRIP	1.14409	6.92238	3.8418	0.00434428	0.032817	-2.31328	up
C20orf27	0.977678	5.17101	3.84126	0.00434771	0.032823	-2.3141	no change
SMAD2	-0.511771	6.18588	-3.84068	0.00435149	0.0328316	-2.31501	no change
CHST10	-0.623719	2.59647	-3.83928	0.00436054	0.0328799	-2.31717	no change
BAALC	3.21698	3.13625	3.83738	0.00437284	0.0329527	-2.3201	up
VPS37C	-0.622884	3.61416	-3.83683	0.00437636	0.0329592	-2.32094	no change
TAPBP	-0.741689	5.71925	-3.83547	0.00438525	0.0330062	-2.32305	no change
AFG3L1P	0.93504	2.79056	3.83424	0.00439323	0.0330089	-2.32495	no change
ERCC1	0.594944	7.02871	3.83412	0.00439398	0.0330089	-2.32512	no change
SLC38A10	-0.836482	5.77515	-3.83403	0.00439457	0.0330089	-2.32526	no change
CNBP	0.575901	7.74459	3.83378	0.00439623	0.0330089	-2.32565	no change
SLC22A18	-1.42133	3.45712	-3.83237	0.00440542	0.0330579	-2.32783	down
CCDC138	1.1321	1.62667	3.83169	0.00440984	0.0330628	-2.32887	up
RPS6KA3	0.867492	4.81006	3.83146	0.00441138	0.0330628	-2.32924	no change
SYPL1	0.549014	7.01593	3.82869	0.00442952	0.0331597	-2.33351	no change
PTDSS2	-0.625082	4.77478	-3.82867	0.00442965	0.0331597	-2.33354	no change
PSMB7	0.660736	7.99949	3.82695	0.00444102	0.0332248	-2.33621	no change
PRDX4	-1.17862	8.54303	-3.82346	0.00446405	0.033368	-2.34159	down
ANKZF1	-0.872841	3.99557	-3.82324	0.00446552	0.033368	-2.34193	no change
ZNF777	-0.543835	2.66661	-3.82275	0.00446875	0.0333721	-2.34269	no change
POLD1	1.23142	3.55243	3.8221	0.00447306	0.0333842	-2.34369	up
SLC19A2	-0.983028	2.85681	-3.82015	0.00448609	0.0334613	-2.34672	no change
GEM	0.977718	4.93407	3.81931	0.00449168	0.033483	-2.34802	no change
ARHGAP22	1.95599	5.82277	3.81882	0.00449495	0.0334872	-2.34877	up
PTGIR	-1.54377	3.03235	-3.81766	0.00450268	0.0335149	-2.35056	down
ERP29	-0.917281	7.63457	-3.81746	0.00450405	0.0335149	-2.35088	no change
METTL9	0.572015	7.32174	3.81658	0.00450988	0.0335306	-2.35222	no change
NONO	0.585753	8.10866	3.81624	0.00451217	0.0335306	-2.35275	no change
FAM221A	-0.858601	1.18497	-3.81593	0.00451426	0.0335306	-2.35323	no change
MGLL	1.93794	4.90039	3.81538	0.00451794	0.033538	-2.35408	up
PTMS	0.919536	7.61428	3.81084	0.00454852	0.0337381	-2.3611	no change
RDH10	-1.87067	4.66269	-3.81058	0.00455033	0.0337381	-2.36152	down
FAM45A	-0.542143	5.79585	-3.80918	0.00455981	0.0337794	-2.36368	no change
ZDHHC9	-0.575694	5.47766	-3.80895	0.00456133	0.0337794	-2.36403	no change
CNRIP1	0.775079	5.13877	3.807	0.00457461	0.0338506	-2.36705	no change
ZNF826P	1.16857	2.06912	3.80673	0.0045764	0.0338506	-2.36746	up
MLX	0.655325	5.23199	3.80615	0.00458041	0.0338602	-2.36837	no change
RAB40C	-0.580133	3.21425	-3.80406	0.00459463	0.0339451	-2.3716	no change
RGS14	1.06417	1.63509	3.80325	0.00460014	0.0339656	-2.37285	up
G2E3	1.08947	4.19122	3.80217	0.00460758	0.0340004	-2.37453	up
POLR2D	0.741941	4.4158	3.80138	0.00461299	0.0340201	-2.37575	no change
PPP1R11	-0.495559	5.74183	-3.80083	0.00461674	0.0340276	-2.37659	no change
APBB3	-1.2705	3.92458	-3.79972	0.00462441	0.034064	-2.37832	down
MAFG	-1.15566	3.99383	-3.79703	0.00464293	0.0341801	-2.38248	down
ATHL1	-1.21325	2.84259	-3.79528	0.00465507	0.0342492	-2.3852	down
MTAP	0.729423	4.85923	3.79449	0.0046605	0.0342688	-2.38641	no change
DYNLL2	0.519466	4.51698	3.79238	0.00467519	0.0343566	-2.38968	no change
HNRNPK	0.744484	8.87134	3.79183	0.00467902	0.0343644	-2.39053	no change
BSG	-0.642943	9.05627	-3.78852	0.00470217	0.0344965	-2.39567	no change
SLC7A7	-1.93782	2.98612	-3.78846	0.00470255	0.0344965	-2.39575	down
CLN6	0.847101	3.87655	3.78797	0.00470603	0.0344967	-2.39652	no change
HSP90AA1	1.10621	9.45257	3.78767	0.00470814	0.0344967	-2.39699	up
ETFB	0.701464	6.24476	3.7869	0.00471352	0.0345158	-2.39818	no change
ZNF582	-0.748808	1.90702	-3.78567	0.00472214	0.0345208	-2.40008	no change
GANC	0.755784	3.85487	3.78564	0.00472238	0.0345208	-2.40013	no change
OSTC	-0.943137	8.21272	-3.78562	0.00472253	0.0345208	-2.40016	no change
CCDC71L	-0.882403	4.49038	-3.78484	0.00472799	0.0345405	-2.40137	no change
SHMT1	1.28834	3.12893	3.782	0.00474802	0.0346664	-2.40576	up
CERCAM	-0.984586	7.6867	-3.78035	0.00475977	0.0347181	-2.40833	no change
RPLP1P6	-1.07595	1.63445	-3.78022	0.00476068	0.0347181	-2.40853	down
PHLDA1	1.06815	6.68598	3.77951	0.00476567	0.0347341	-2.40962	up
BIRC6	-0.670906	4.05917	-3.77851	0.00477282	0.0347507	-2.41118	no change
GPR137B	-1.07127	4.47545	-3.77841	0.00477354	0.0347507	-2.41134	down
ATXN1	-0.683501	3.12959	-3.77719	0.00478221	0.0347934	-2.41322	no change
EPAS1	-1.20577	6.59164	-3.775	0.00479783	0.0348867	-2.41662	down
GLMP	-0.685981	7.2485	-3.77337	0.00480951	0.0349326	-2.41915	no change
SFXN4	-0.814972	4.07096	-3.77326	0.00481035	0.0349326	-2.41933	no change
MEMO1	0.589164	5.64864	3.77254	0.0048155	0.0349326	-2.42044	no change
RASA1	0.75957	5.08323	3.77216	0.00481821	0.0349326	-2.42102	no change
GORAB	-0.63186	4.02889	-3.7721	0.00481865	0.0349326	-2.42112	no change
EXOSC6	-1.00684	3.29663	-3.77177	0.004821	0.0349326	-2.42163	down
NOMO1	-0.804594	6.77575	-3.77062	0.00482929	0.0349723	-2.42341	no change
ATF6B	-0.610363	5.92476	-3.77009	0.0048331	0.0349772	-2.42423	no change
ANXA6	0.901683	8.3384	3.76975	0.0048356	0.0349772	-2.42477	no change
DOLK	-0.559427	4.36802	-3.76913	0.00484008	0.0349893	-2.42573	no change
HMGN1	0.825821	8.03599	3.76873	0.00484294	0.0349896	-2.42635	no change
RFNG	-0.625127	5.32103	-3.76756	0.00485138	0.0350302	-2.42816	no change
ANXA1	0.711569	10.053	3.7657	0.00486487	0.0351072	-2.43104	no change
PLXNB2	-0.820054	7.27072	-3.76331	0.00488227	0.0352124	-2.43476	no change
EIF3I	0.628035	7.82395	3.76204	0.00489157	0.035259	-2.43674	no change
GATA6	-2.50775	3.66055	-3.75949	0.00491019	0.0353727	-2.44069	down
ATP13A2	-1.00455	4.27497	-3.75704	0.0049282	0.0354819	-2.44449	down
DNAJC8	0.49977	6.83065	3.75605	0.0049355	0.0355139	-2.44603	no change
GPR85	1.1473	1.60827	3.75503	0.00494304	0.0355476	-2.44762	up
GLMN	0.774159	3.20603	3.75463	0.00494601	0.0355484	-2.44824	no change
YIPF1	-0.608542	4.59321	-3.75231	0.00496318	0.0356512	-2.45185	no change
RUNX2	1.42881	2.08077	3.75184	0.00496667	0.0356557	-2.45258	up
PDGFA	-1.80324	2.51338	-3.75118	0.00497156	0.0356702	-2.4536	down
POLR2L	0.889321	8.12403	3.7493	0.00498554	0.0357498	-2.45652	no change
FARSB	0.866502	4.85666	3.74872	0.00498984	0.03576	-2.45741	no change
TMEM100	1.45881	1.50943	3.74717	0.00500145	0.0358226	-2.45983	up
SEC11C	-1.71651	6.04615	-3.74654	0.00500611	0.0358353	-2.4608	down
PAF1	0.500938	5.26641	3.74523	0.00501594	0.0358756	-2.46284	no change
SDAD1P1	-1.04599	1.37076	-3.74502	0.00501751	0.0358756	-2.46316	down
RAD18	1.44233	3.12822	3.74381	0.0050266	0.03592	-2.46505	up
ALG6	0.619774	3.3383	3.7428	0.00503426	0.035925	-2.46663	no change
DDRGK1	-0.681451	5.4421	-3.74245	0.00503685	0.035925	-2.46716	no change
PLXNB3	-1.39482	2.94985	-3.74228	0.00503817	0.035925	-2.46743	down
C8orf4	-3.29353	2.4077	-3.74218	0.00503886	0.035925	-2.46758	down
INSIG2	-1.24868	4.64535	-3.74039	0.00505237	0.0359899	-2.47036	down
PITPNM1	-0.969645	3.68785	-3.74	0.00505534	0.0359899	-2.47097	no change
FZD6	-1.1633	5.0149	-3.73881	0.00506439	0.0359899	-2.47283	down
FAM214B	-0.785278	5.03496	-3.73869	0.00506525	0.0359899	-2.473	no change
CDK2AP1	0.673568	8.0525	3.73869	0.00506525	0.0359899	-2.47301	no change
FAM231D	-1.18621	1.95706	-3.73868	0.00506533	0.0359899	-2.47302	down
TTC13	-0.588856	3.58345	-3.73815	0.00506936	0.0359979	-2.47385	no change
CCP110	0.792034	2.97063	3.73544	0.00508995	0.0361121	-2.47806	no change
DYNC1LI2	0.669151	6.16655	3.73513	0.00509231	0.0361121	-2.47854	no change
MPRIP	0.962298	6.60793	3.73489	0.00509414	0.0361121	-2.47892	no change
DSE	-1.10126	5.00154	-3.73417	0.00509964	0.0361305	-2.48004	down
RASGRP3	0.855499	1.44171	3.73362	0.00510384	0.0361396	-2.48089	no change
CYFIP2	-1.44828	2.89924	-3.73241	0.00511307	0.0361844	-2.48277	down
RBM25	0.608632	5.31148	3.73193	0.0051168	0.0361902	-2.48353	no change
TTC30A	-0.62228	1.74962	-3.73081	0.00512537	0.036227	-2.48527	no change
CD109	1.36608	4.80359	3.73049	0.00512784	0.036227	-2.48577	up
RPL22L1	1.33535	8.46879	3.729	0.00513926	0.0362871	-2.48808	up
UBE2N	0.77649	6.52949	3.72713	0.00515367	0.0363285	-2.49099	no change
FAM228B	-0.863106	3.16445	-3.7271	0.00515389	0.0363285	-2.49103	no change
CFAP36	-0.942838	6.25829	-3.7271	0.00515389	0.0363285	-2.49103	no change
C19orf40	0.828535	2.37983	3.72554	0.00516596	0.0363711	-2.49347	no change
NFKBIL1	-0.821401	3.8286	-3.72543	0.0051668	0.0363711	-2.49363	no change
ACOT11	0.966394	1.73916	3.72519	0.00516871	0.0363711	-2.49402	no change
UBE2D1	0.472087	4.41545	3.72322	0.00518394	0.0364576	-2.49707	no change
CEP104	0.791782	4.53247	3.72131	0.00519884	0.0364766	-2.50006	no change
FER	0.662965	2.79886	3.72104	0.00520095	0.0364766	-2.50048	no change
TMEM216	-0.75044	3.41635	-3.72076	0.00520306	0.0364766	-2.5009	no change
MYLIP	-1.33038	1.95657	-3.72058	0.00520454	0.0364766	-2.5012	down
BOLA3	0.493817	6.26322	3.72056	0.00520467	0.0364766	-2.50122	no change
TMEM175	0.84876	4.62837	3.72041	0.00520587	0.0364766	-2.50146	no change
VAMP4	0.817472	4.15796	3.72024	0.00520717	0.0364766	-2.50172	no change
CCNC	0.495849	5.38554	3.71901	0.00521676	0.0365232	-2.50363	no change
ACVR1B	-0.781487	3.53462	-3.71708	0.00523184	0.0366082	-2.50663	no change
MYCT1	-3.33205	2.44494	-3.71624	0.00523851	0.0366342	-2.50795	down
NOL12	0.702659	4.07026	3.71521	0.0052466	0.0366702	-2.50956	no change
FZD8	-0.858294	3.46676	-3.71391	0.00525681	0.0367209	-2.51158	no change
UMPS	0.609963	4.99559	3.71321	0.00526236	0.036739	-2.51267	no change
RASSF1	0.645359	5.09923	3.71243	0.00526848	0.0367611	-2.51388	no change
SPOCK1	-1.6914	8.0959	-3.71143	0.00527638	0.0367837	-2.51544	down
CYP2R1	-0.756575	3.2693	-3.71116	0.00527854	0.0367837	-2.51586	no change
LITAF	-0.870554	6.04231	-3.7109	0.0052806	0.0367837	-2.51627	no change
WNT5B	3.24451	4.51415	3.70873	0.00529782	0.0368831	-2.51965	up
PRMT5	0.773493	6.37126	3.70809	0.00530289	0.0368977	-2.52064	no change
C1orf43	-0.651543	7.69925	-3.70756	0.00530713	0.0369065	-2.52147	no change
TMEM106C	0.786553	6.46994	3.70539	0.0053244	0.0369985	-2.52485	no change
KIF5B	0.483872	6.62622	3.70515	0.0053263	0.0369985	-2.52522	no change
MST1	-1.16412	2.96798	-3.70455	0.00533116	0.0370116	-2.52617	down
PIGP	-0.997617	5.44804	-3.70161	0.00535475	0.0370988	-2.53075	no change
MALL	3.25603	4.86685	3.70136	0.0053567	0.0370988	-2.53113	up
ATL3	0.699224	5.20213	3.70127	0.00535746	0.0370988	-2.53128	no change
EXOC5	0.71135	5.67544	3.70117	0.00535822	0.0370988	-2.53142	no change
MT-ND6	-0.787373	10.433	-3.70112	0.00535864	0.0370988	-2.5315	no change
RP11-977G19.10	-1.90631	4.40055	-3.6961	0.00539921	0.0373588	-2.53934	down
RNF6	-0.646231	4.97081	-3.69483	0.00540951	0.0374093	-2.54132	no change
GDPD3	1.18673	1.91642	3.69386	0.0054174	0.037443	-2.54283	up
HAX1	-0.696926	6.71946	-3.69292	0.00542509	0.0374753	-2.5443	no change
UCHL5	0.837738	4.72317	3.69175	0.00543463	0.0374851	-2.54613	no change
ATRN	-0.592957	4.39468	-3.6914	0.00543745	0.0374851	-2.54667	no change
ZNF319	-0.5082	2.31746	-3.69112	0.00543975	0.0374851	-2.5471	no change
LRRC23	-1.10591	3.3829	-3.69109	0.00543995	0.0374851	-2.54714	down
ATOH8	-1.65669	4.39959	-3.6909	0.00544158	0.0374851	-2.54745	down
BTG2	-1.21382	3.73632	-3.69031	0.00544639	0.0374975	-2.54837	down
GAA	-1.74354	5.42618	-3.68847	0.00546144	0.0375803	-2.55124	down
DHX32	-0.641527	4.18773	-3.68787	0.00546637	0.0375825	-2.55217	no change
IMPA2	1.32738	2.69245	3.6877	0.00546781	0.0375825	-2.55245	up
SSRP1	0.747448	5.86373	3.68474	0.00549214	0.0377203	-2.55706	no change
LIN54	0.850848	3.01716	3.68453	0.00549393	0.0377203	-2.55739	no change
NARS	-0.666847	7.50147	-3.68212	0.00551386	0.0378363	-2.56115	no change
PIM1	-0.596953	2.68543	-3.68114	0.00552196	0.0378623	-2.56268	no change
YBX1	0.852765	9.3292	3.68093	0.00552374	0.0378623	-2.56301	no change
NDRG1	-1.4142	6.62557	-3.67872	0.00554207	0.0379654	-2.56645	down
AACS	-0.593771	3.85029	-3.67839	0.00554489	0.0379654	-2.56698	no change
COG4	0.594294	4.85715	3.67577	0.00556675	0.0380705	-2.57106	no change
DSTNP1	1.02183	1.34105	3.67524	0.0055712	0.0380705	-2.57189	up
VBP1	0.535039	6.13602	3.67518	0.00557166	0.0380705	-2.57198	no change
ARPC1A	0.714097	7.68765	3.67509	0.00557249	0.0380705	-2.57213	no change
PNN	0.870641	5.23661	3.67254	0.00559386	0.0381955	-2.57611	no change
TIMM44	-0.587466	5.03788	-3.67166	0.00560128	0.0382252	-2.57748	no change
SEC61G	-0.630943	8.96964	-3.67041	0.00561184	0.0382762	-2.57944	no change
TGFB1I1	0.82034	5.86324	3.66934	0.00562088	0.0383132	-2.58111	no change
NOL11	0.651529	5.42246	3.66901	0.00562369	0.0383132	-2.58163	no change
COL5A2	-1.29928	7.33378	-3.6685	0.00562797	0.0383132	-2.58242	down
FBXL20	-0.668612	2.57021	-3.66831	0.00562958	0.0383132	-2.58271	no change
CTD-2192J16.15	-1.68725	2.93051	-3.66769	0.00563488	0.0383283	-2.58369	down
ZHX1	0.508559	4.57168	3.66579	0.00565098	0.0384168	-2.58665	no change
ZNF277	-0.640661	4.33184	-3.66452	0.00566181	0.0384561	-2.58864	no change
PLXND1	-0.910788	6.33553	-3.66432	0.00566354	0.0384561	-2.58895	no change
BLOC1S3	-0.509522	3.43468	-3.66402	0.00566605	0.0384561	-2.58941	no change
YIPF4	-0.713743	5.84778	-3.66263	0.00567797	0.038516	-2.5916	no change
OSGIN2	-1.45038	4.19074	-3.66086	0.00569308	0.0385975	-2.59435	down
IL1RL1	-2.88963	2.35592	-3.65898	0.00570925	0.0386586	-2.5973	down
SYT11	-0.948679	4.77364	-3.6585	0.00571336	0.0386586	-2.59804	no change
CLSTN3	-1.39606	4.18134	-3.65844	0.00571393	0.0386586	-2.59815	down
MCU	0.787179	4.59277	3.65837	0.00571454	0.0386586	-2.59826	no change
RMDN1	0.614476	6.02366	3.65535	0.00574063	0.038814	-2.60298	no change
CLIP1	-0.560795	5.28152	-3.65388	0.00575332	0.0388787	-2.60528	no change
MAPK14	0.525311	4.8733	3.65214	0.00576845	0.0389597	-2.608	no change
DAZAP1	0.809027	5.79403	3.65139	0.00577494	0.0389824	-2.60917	no change
SH3GL1	0.674258	6.1102	3.65091	0.00577912	0.0389895	-2.60992	no change
NBR2	-1.20098	2.21301	-3.65054	0.00578237	0.0389902	-2.6105	down
PAM	-0.979996	8.69577	-3.65	0.00578708	0.0389916	-2.61135	no change
FAM126B	0.719179	1.67571	3.6498	0.00578885	0.0389916	-2.61166	no change
ATP8B3	1.17399	1.48966	3.64899	0.00579592	0.0389983	-2.61293	up
PSD4	0.93338	1.35011	3.64896	0.00579612	0.0389983	-2.61296	no change
EEF1A1P8	-0.957644	1.62385	-3.64677	0.00581531	0.0391063	-2.61639	no change
TSPAN5	1.29976	5.31064	3.64538	0.00582751	0.0391672	-2.61857	up
CTR9	0.463136	4.6209	3.64435	0.00583664	0.0392073	-2.62019	no change
MRPS6	0.997856	6.18055	3.64335	0.00584539	0.0392449	-2.62175	no change
ZCCHC2	-0.560087	2.67145	-3.6404	0.00587153	0.0393992	-2.62638	no change
C12orf75	1.42911	7.4936	3.63875	0.00588611	0.0394757	-2.62895	up
AK4	-2.20075	4.13789	-3.63618	0.00590905	0.0396081	-2.63298	down
RFFL	0.840588	3.67815	3.63571	0.00591325	0.0396149	-2.63372	no change
PDHA1	0.677848	6.87093	3.63431	0.00592572	0.0396617	-2.6359	no change
NR1H2	-0.542278	5.60785	-3.63406	0.00592798	0.0396617	-2.6363	no change
SLC2A10	-0.776866	4.57719	-3.63386	0.0059298	0.0396617	-2.63662	no change
CEP44	0.669829	2.89857	3.63292	0.0059382	0.0396965	-2.63808	no change
NINJ1	-1.17715	5.11621	-3.63208	0.00594573	0.0397084	-2.6394	down
PSPC1	0.581844	4.68596	3.63201	0.00594637	0.0397084	-2.63951	no change
PEX7	-0.636476	3.25462	-3.62981	0.00596615	0.039801	-2.64295	no change
GLB1	-0.749431	7.49308	-3.62976	0.00596663	0.039801	-2.64304	no change
PYCR2	-0.531369	5.41078	-3.62902	0.00597327	0.039824	-2.64419	no change
NPIPB15	-1.61606	1.36358	-3.62864	0.00597666	0.0398252	-2.64478	down
PTMA	0.863288	9.5036	3.6273	0.00598884	0.039885	-2.64689	no change
XYLT1	1.72969	3.62423	3.62514	0.00600838	0.0399758	-2.65027	up
FN3K	-0.830253	2.69935	-3.62508	0.00600891	0.0399758	-2.65036	no change
ATF7	0.541646	4.19756	3.62277	0.00602997	0.0400944	-2.65399	no change
KRAS	0.539724	3.49622	3.62142	0.00604228	0.040127	-2.6561	no change
ARMC6	0.879581	4.59514	3.62083	0.00604768	0.040127	-2.65703	no change
SUPT16H	0.484117	5.57532	3.62017	0.00605372	0.040127	-2.65806	no change
RP11-468E2.1	-2.63954	2.291	-3.61939	0.00606081	0.040127	-2.65928	down
NME1	0.622802	7.81219	3.61918	0.0060628	0.040127	-2.65962	no change
C9orf172	-0.659869	1.26743	-3.61905	0.00606398	0.040127	-2.65982	no change
TMED7-TICAM2	-1.23142	3.77404	-3.61891	0.00606519	0.040127	-2.66003	down
SORD	0.801728	3.40932	3.61813	0.0060724	0.040127	-2.66126	no change
LHFPL2	-1.26145	5.65235	-3.61796	0.0060739	0.040127	-2.66151	down
OSBPL1A	0.67319	4.77433	3.61781	0.00607537	0.040127	-2.66176	no change
EVC2	-0.725122	2.08546	-3.61779	0.00607555	0.040127	-2.6618	no change
CCDC18	1.13041	3.2777	3.61767	0.0060766	0.040127	-2.66197	up
TMSB10	0.659073	12.4303	3.61765	0.00607682	0.040127	-2.66201	no change
MED31	-0.676025	4.92047	-3.61656	0.00608683	0.0401718	-2.66372	no change
EMC10	-0.783927	6.36972	-3.61604	0.00609163	0.0401803	-2.66454	no change
ODF2	0.743038	4.23869	3.61572	0.00609458	0.0401803	-2.66504	no change
ANKRD36	0.698969	1.77646	3.61328	0.00611709	0.0403073	-2.66886	no change
SMPD1	-0.778773	7.36146	-3.61208	0.00612817	0.0403422	-2.67074	no change
PLD1	-1.01151	3.23503	-3.61182	0.00613058	0.0403422	-2.67114	down
ZNF7	-0.545435	3.66156	-3.61166	0.00613211	0.0403422	-2.6714	no change
C4orf46	1.39445	3.64408	3.61101	0.00613812	0.0403603	-2.67242	up
ACY1	-0.627374	4.4771	-3.6101	0.00614663	0.0403949	-2.67385	no change
KHDRBS1	0.585821	6.03697	3.6074	0.00617175	0.0405386	-2.67808	no change
TLE2	-1.24199	1.92638	-3.60635	0.00618158	0.040564	-2.67973	down
ARHGAP12	0.673824	4.18157	3.60613	0.0061836	0.040564	-2.68007	no change
COBLL1	-1.16606	3.24111	-3.60573	0.00618735	0.040564	-2.6807	down
H2AFY	0.551356	6.38641	3.60559	0.00618867	0.040564	-2.68092	no change
PRCP	-0.738778	6.80225	-3.6044	0.00619987	0.040616	-2.68279	no change
BZW1	1.00281	8.25111	3.60236	0.00621905	0.0407202	-2.68599	up
CDKL1	0.794554	2.04489	3.60111	0.00623085	0.0407619	-2.68796	no change
ATP2C1	-0.767172	6.99101	-3.60099	0.00623197	0.0407619	-2.68815	no change
NUP98	0.485889	4.96263	3.6001	0.00624034	0.0407951	-2.68954	no change
ABTB1	-0.719503	3.45046	-3.59786	0.00626159	0.0409125	-2.69306	no change
C17orf59	-0.53009	2.42317	-3.59648	0.00627462	0.0409762	-2.69521	no change
PPM1F	0.979843	4.70873	3.59469	0.00629173	0.0410664	-2.69804	no change
FTH1P11	-1.86968	2.63888	-3.59374	0.00630078	0.0410852	-2.69952	down
SERPINB8	-0.729418	4.93548	-3.59369	0.00630123	0.0410852	-2.6996	no change
TRMT12	-0.524782	2.84491	-3.5928	0.00630975	0.0411192	-2.701	no change
CHKA	-0.921889	2.9591	-3.59194	0.00631794	0.041151	-2.70234	no change
C2CD2L	-1.13441	3.43042	-3.5915	0.00632221	0.0411573	-2.70304	down
MAD1L1	0.693519	4.38989	3.58988	0.00633771	0.0412218	-2.70558	no change
MED18	-0.462118	3.89866	-3.58968	0.00633963	0.0412218	-2.70589	no change
MIF4GD	-1.12177	3.06062	-3.58943	0.00634207	0.0412218	-2.70629	down
CDHR3	1.20443	1.56589	3.58797	0.00635608	0.0412822	-2.70858	up
TRAPPC2L	0.638691	6.85086	3.58771	0.00635865	0.0412822	-2.709	no change
TTC37	0.718268	5.70383	3.58743	0.00636132	0.0412822	-2.70943	no change
PPIP5K2	0.821307	4.81954	3.58659	0.00636939	0.041313	-2.71075	no change
WIPI1	-1.35166	6.85398	-3.5849	0.00638575	0.0413803	-2.71341	down
GAREM	-0.684049	1.66012	-3.58483	0.00638643	0.0413803	-2.71351	no change
CXCL5	-3.58059	3.38486	-3.58306	0.00640357	0.0414698	-2.71629	down
CAPRIN1	0.767879	7.36262	3.58223	0.0064117	0.0415008	-2.71761	no change
THADA	-0.608433	3.95274	-3.58147	0.00641904	0.0415267	-2.71879	no change
RPS15P5	-1.09868	1.89073	-3.58043	0.00642915	0.0415705	-2.72042	down
SLC41A3	-0.874236	5.25669	-3.57875	0.00644556	0.0416522	-2.72306	no change
GNB4	0.884569	4.55938	3.57822	0.00645076	0.0416522	-2.7239	no change
SEPHS1	0.789405	5.20623	3.57811	0.00645184	0.0416522	-2.72407	no change
HSPA1B	-0.964411	5.33903	-3.57698	0.00646294	0.0417022	-2.72585	no change
XRCC3	1.1778	2.84004	3.5758	0.00647447	0.0417119	-2.7277	up
MEGF8	-1.44612	4.14588	-3.57563	0.00647623	0.0417119	-2.72798	down
OPA1	0.755963	5.79641	3.5752	0.00648036	0.0417119	-2.72864	no change
TBX3	1.86315	4.09553	3.57481	0.0064842	0.0417119	-2.72925	up
TMEM186	-0.555789	3.14779	-3.57476	0.00648471	0.0417119	-2.72934	no change
MYO19	0.959217	4.47704	3.57465	0.00648579	0.0417119	-2.72951	no change
ITPR1	-1.06695	2.78894	-3.57415	0.00649074	0.0417119	-2.7303	down
COPG1	-0.533283	7.22978	-3.57405	0.00649176	0.0417119	-2.73046	no change
GINM1	-0.611564	6.02169	-3.57376	0.00649463	0.0417119	-2.73092	no change
GPATCH4	0.984124	4.64825	3.57329	0.00649926	0.0417201	-2.73166	no change
SLC16A1	-0.816529	5.26471	-3.57293	0.00650275	0.041721	-2.73221	no change
OSBPL2	-0.541229	4.20143	-3.57252	0.00650686	0.0417258	-2.73287	no change
MOSPD2	-0.619725	3.96207	-3.56926	0.00653911	0.041911	-2.73799	no change
SYVN1	-1.17775	4.83089	-3.56835	0.00654813	0.0419471	-2.73941	down
EEF1A1P4	-0.967877	2.51512	-3.56799	0.00655172	0.0419486	-2.73998	no change
MRPS28	0.524012	5.97997	3.56563	0.00657526	0.0420776	-2.7437	no change
RHOC	0.944197	8.86314	3.56456	0.00658597	0.0421245	-2.74538	no change
SIRPA	-0.77455	5.90567	-3.56171	0.00661452	0.0422853	-2.74986	no change
IRGQ	-0.617875	2.80089	-3.56133	0.00661832	0.0422878	-2.75046	no change
PI4K2A	-0.526424	4.69088	-3.56057	0.006626	0.0423152	-2.75166	no change
RABL6	0.521836	5.13498	3.55939	0.00663792	0.0423277	-2.75352	no change
R3HDM1	0.61644	4.20806	3.55911	0.00664075	0.0423277	-2.75396	no change
TBC1D1	1.10287	5.24136	3.55904	0.00664146	0.0423277	-2.75407	up
TFAM	0.792094	4.22748	3.5584	0.00664787	0.0423277	-2.75507	no change
BMP6	-3.74648	2.4041	-3.55802	0.00665175	0.0423277	-2.75567	down
REEP6	-0.679426	1.30225	-3.558	0.00665197	0.0423277	-2.75571	no change
KSR1	-1.32157	3.11602	-3.55771	0.00665486	0.0423277	-2.75616	down
UPF3A	0.679318	5.3275	3.55747	0.00665724	0.0423277	-2.75653	no change
ZNF43	0.898487	2.03444	3.55701	0.00666197	0.0423277	-2.75726	no change
VASN	-0.994348	6.32634	-3.557	0.006662	0.0423277	-2.75727	no change
MANEA	0.640687	3.59211	3.55568	0.00667543	0.0423842	-2.75935	no change
CDC42EP5	-1.69759	4.84702	-3.55539	0.00667836	0.0423842	-2.75981	down
LMBRD1	-0.821112	4.80336	-3.55512	0.00668112	0.0423842	-2.76023	no change
CSF1	-1.24038	5.53977	-3.55328	0.00669977	0.0424796	-2.76312	down
SLC1A5	-1.60306	6.38444	-3.55297	0.00670299	0.0424796	-2.76362	down
TNFRSF19	2.29132	2.77441	3.55181	0.00671478	0.0424907	-2.76544	up
TST	-0.755406	4.44675	-3.55167	0.00671626	0.0424907	-2.76567	no change
TIMP3	2.60076	7.31085	3.55163	0.00671663	0.0424907	-2.76572	up
ANKS3	-0.623409	3.47603	-3.55073	0.00672588	0.0424907	-2.76715	no change
DLAT	0.716446	4.58867	3.55068	0.00672632	0.0424907	-2.76721	no change
OSTF1	0.609013	5.39758	3.55034	0.00672985	0.0424907	-2.76776	no change
HYOU1	-2.11669	6.57236	-3.55021	0.00673121	0.0424907	-2.76797	down
TNFAIP6	-3.00469	5.19086	-3.54987	0.0067346	0.0424907	-2.76849	down
SERPINE2	-1.73378	9.93072	-3.54979	0.00673549	0.0424907	-2.76863	down
ADAMTS10	-1.33635	2.19413	-3.54873	0.00674629	0.0425372	-2.77028	down
PAWR	-2.02662	4.36528	-3.5478	0.00675592	0.0425646	-2.77176	down
PDSS2	0.455579	3.61367	3.54751	0.00675885	0.0425646	-2.77221	no change
ATP5SL	0.527817	5.17171	3.54731	0.00676091	0.0425646	-2.77252	no change
YES1	0.522374	5.14002	3.54646	0.00676965	0.0425772	-2.77386	no change
RSL24D1	-0.687165	6.10299	-3.54645	0.00676975	0.0425772	-2.77388	no change
ZSCAN2	-0.603791	2.56342	-3.546	0.00677443	0.0425851	-2.77459	no change
TRPT1	-0.586323	5.08744	-3.5444	0.00679087	0.0426662	-2.7771	no change
ORC2	0.871246	4.13132	3.54408	0.0067942	0.0426662	-2.77761	no change
RBFOX2	0.582527	5.89328	3.54195	0.00681627	0.0427832	-2.78097	no change
SERPINB1	0.983161	5.12628	3.54029	0.00683353	0.0428699	-2.78358	no change
ZC3H4	0.721588	2.99151	3.53809	0.00685643	0.0429919	-2.78705	no change
SDHAP3	-1.20409	2.44152	-3.53753	0.00686224	0.0430066	-2.78792	down
RBBP7	0.832004	6.78761	3.53596	0.00687871	0.0430755	-2.7904	no change
AADAT	0.708713	2.53399	3.53582	0.00688016	0.0430755	-2.79062	no change
GNS	-0.599931	7.24013	-3.53518	0.00688686	0.0430958	-2.79163	no change
CHML	0.843126	1.73009	3.53418	0.00689744	0.0431402	-2.79322	no change
TMEM206	-1.43547	3.41046	-3.53304	0.00690941	0.0431934	-2.79501	down
NFE2L2	-0.803346	7.00335	-3.53216	0.00691861	0.0432167	-2.79639	no change
THRAP3	0.538757	5.54045	3.53202	0.00692009	0.0432167	-2.79661	no change
ZBTB22	-0.620238	3.34321	-3.53126	0.00692808	0.0432449	-2.7978	no change
MRPL28	0.582773	5.96617	3.53088	0.00693211	0.0432483	-2.79841	no change
IFT20	-0.802619	6.07707	-3.52873	0.00695485	0.0433546	-2.80179	no change
HNRNPR	0.587047	6.58203	3.5285	0.00695735	0.0433546	-2.80217	no change
VEZF1	0.622299	4.63623	3.52828	0.0069596	0.0433546	-2.8025	no change
STIM2	0.76501	3.75894	3.5278	0.00696471	0.0433647	-2.80326	no change
HIGD1A	0.51808	7.3718	3.52702	0.006973	0.0433768	-2.80449	no change
POLH	0.78254	4.31339	3.52665	0.00697697	0.0433768	-2.80508	no change
[truncated: 10,435 more rows]
