# Supplementary material for: CD44 as a novel therapeutic target in pulmonary arterial hypertension: Insights from multi-omics integration and molecular docking
Source: PLoS One. 2025 Sep 19;20(9):e0332817. doi: 10.1371/journal.pone.0332817 (PMC12449029; doi:10.1371/journal.pone.0332817)
Supplement: S2 Table — (XLSX) [file pone.0332817.s007.xlsx]

## Sheet: GO_up
	ONTOLOGY	ID	Description	GeneRatio	BgRatio	pvalue	p.adjust	qvalue	geneID	Count
GO:0007059	BP	GO:0007059	chromosome segregation	113/588	424/18870	7.17723e-74	2.89458e-70	2.56869e-70	9319/147841/29127/54892/57405/3832/1894/259266/81930/6790/1062/10051/11130/4288/9928/64151/701/29893/81610/221150/55355/54069/23397/24137/79172/2491/4085/9493/3833/157313/55835/11339/332/699/4605/113130/9055/55143/9787/10460/116028/55839/3619/79019/3835/7272/91687/983/79980/891/84722/9212/6491/10403/64946/83540/55055/5347/23310/84057/22974/11004/4751/29899/220134/991/90417/9133/55706/10615/79682/…	113
GO:0000280	BP	GO:0000280	nuclear division	102/588	441/18870	6.30943e-60	1.2723e-56	1.12906e-56	54443/9319/147841/29127/54892/57405/3832/259266/9088/81930/6790/1062/10051/11130/4288/9928/64151/9585/701/29893/23397/24137/2491/4085/9493/995/3833/157313/332/699/4605/113130/9055/55143/9787/1164/3619/10635/3835/7272/983/79980/891/84722/9212/8438/10403/83540/55055/5347/146956/5902/23310/84057/22974/11004/4751/4603/991/90417/9133/55706/10615/2175/9735/51203/9232/7283/25788/5885/7153/5888/1063/2177…	102
GO:0048285	BP	GO:0048285	organelle fission	106/588	488/18870	2.04405e-59	2.74788e-56	2.43852e-56	54443/9319/147841/29127/54892/57405/3832/259266/9088/81930/6790/1062/10051/11130/4288/9928/64151/9585/701/29893/23397/24137/2491/4085/9493/995/3833/157313/332/699/4605/113130/9055/55143/9787/1164/3619/10635/3835/7272/983/79980/891/84722/9212/8438/10403/83540/55055/5347/146956/5902/23310/84057/22974/11004/4751/113115/4603/991/90417/9133/55706/10615/2175/9735/51203/9232/7283/25788/5885/7153/5888/10…	106
GO:0098813	BP	GO:0098813	nuclear chromosome segregation	84/588	312/18870	6.24381e-55	6.29532e-52	5.58656e-52	9319/147841/29127/54892/57405/3832/1894/259266/81930/6790/1062/10051/11130/9928/64151/701/29893/81610/23397/24137/2491/4085/9493/3833/332/699/4605/113130/9055/55143/9787/10460/116028/3619/3835/7272/983/79980/891/84722/9212/10403/83540/55055/5347/23310/84057/22974/11004/4751/991/90417/9133/55706/10615/9735/51203/9232/7283/5885/7153/1063/2177/11065/64105/440145/9184/26271/81620/55166/29781/23636/99…	84
GO:0140014	BP	GO:0140014	mitotic nuclear division	79/588	274/18870	3.75283e-54	3.02703e-51	2.68624e-51	54443/9319/147841/29127/54892/57405/3832/9088/81930/6790/1062/10051/11130/4288/9928/64151/9585/701/23397/24137/2491/4085/9493/995/3833/157313/332/699/4605/113130/9055/55143/9787/3619/3835/7272/983/79980/891/84722/9212/10403/83540/55055/5347/5902/23310/22974/11004/4751/991/90417/10615/9735/51203/7283/5885/1063/27338/11065/64105/440145/1111/9184/26271/81620/29781/23636/28984/79866/9918/5901/54908/8…	79
GO:0000819	BP	GO:0000819	sister chromatid segregation	71/588	225/18870	1.05866e-51	7.11595e-49	6.3148e-49	9319/147841/29127/54892/57405/3832/81930/1062/10051/11130/9928/64151/701/23397/24137/2491/4085/9493/3833/332/699/4605/113130/9055/55143/9787/10460/116028/3619/3835/7272/983/79980/891/84722/9212/10403/83540/55055/5347/23310/22974/11004/4751/991/90417/10615/9735/51203/7283/5885/7153/1063/11065/64105/440145/9184/26271/81620/29781/23636/9918/5901/64682/54908/8193/8243/348654/60/7517/10592	71
GO:0000070	BP	GO:0000070	mitotic sister chromatid segregation	65/588	184/18870	6.06357e-51	3.49348e-48	3.10017e-48	9319/147841/29127/54892/57405/3832/81930/1062/10051/11130/9928/64151/701/23397/24137/2491/4085/9493/3833/332/699/4605/113130/9055/55143/9787/3619/3835/7272/983/79980/891/84722/9212/10403/83540/55055/5347/23310/22974/11004/4751/991/90417/10615/9735/51203/7283/5885/1063/11065/64105/440145/9184/26271/81620/29781/23636/9918/5901/54908/8243/348654/7517/10592	65
GO:0006260	BP	GO:0006260	DNA replication	76/588	278/18870	3.36075e-50	1.69424e-47	1.50349e-47	10535/890/5427/5557/51659/84296/84515/6241/51053/7083/10036/5983/6240/116028/4678/4172/983/55704/51514/9837/8208/146956/23649/2237/4173/5984/63922/80174/580/8914/5982/10926/5985/8317/1017/80119/11169/4174/253714/4171/3159/10721/64785/4176/10293/5888/672/142/1111/10714/55159/26271/5422/4175/81620/90381/23594/29980/10189/4796/5111/8318/92667/80010/1663/4782/9401/3978/5426/675/79075/5558/348654/5424…	76
GO:0006261	BP	GO:0006261	DNA-templated DNA replication	61/588	161/18870	5.49026e-50	2.46025e-47	2.18326e-47	5427/5557/51659/84296/84515/51053/7083/5983/6240/4172/9837/146956/23649/2237/4173/5984/63922/80174/580/8914/5982/10926/5985/8317/1017/11169/4174/253714/4171/3159/10721/64785/4176/10293/5888/672/142/10714/55159/26271/5422/4175/81620/90381/23594/29980/10189/4796/5111/8318/92667/1663/9401/3978/5426/675/79075/5558/348654/5424/1763	61
GO:0044772	BP	GO:0044772	mitotic cell cycle phase transition	83/588	470/18870	4.80248e-39	1.93684e-36	1.71878e-36	54443/9319/147841/57405/1869/9833/890/9088/6790/1062/11130/9928/701/51512/63967/2305/6241/4085/899/995/55835/332/699/113130/6240/55143/9787/10460/1164/3619/7272/983/891/51514/128239/9212/6491/10403/83540/55055/5347/7027/991/9133/80174/580/10926/9735/8317/1017/1033/5933/5885/1063/27338/672/1031/2146/11065/84930/1163/1111/9184/55159/26271/28984/994/163786/90381/29980/64682/6502/54908/25959/5426/819…	83
GO:0051983	BP	GO:0051983	regulation of chromosome segregation	47/588	131/18870	2.26894e-37	8.31877e-35	7.38221e-35	9319/147841/54892/57405/1062/10051/11130/4288/64151/701/23397/4085/157313/332/699/55143/9787/10460/116028/3619/7272/983/891/9212/10403/83540/55055/5347/23310/11004/991/9735/5885/1063/11065/9184/26271/29781/9918/64682/54908/8193/348654/60/56852/7517/10592	47
GO:1901987	BP	GO:1901987	regulation of cell cycle phase transition	79/588	456/18870	1.5458e-36	5.19518e-34	4.61028e-34	54443/9319/147841/57405/1869/9088/6790/1062/11130/9928/701/51512/81610/63967/6241/4085/995/55835/332/699/113130/6240/55143/9787/3619/7272/983/79968/891/51514/9212/6491/10403/83540/55055/5347/146956/7027/991/80174/580/8914/6909/10926/9735/8317/1017/5933/5885/5888/1063/2177/672/1031/2146/11065/1111/9184/55159/26271/81620/28984/994/163786/90381/29980/84444/8318/54908/25959/675/83695/8193/27085/1032/…	79
GO:0090068	BP	GO:0090068	positive regulation of cell cycle process	60/588	262/18870	6.73816e-35	2.09038e-32	1.85504e-32	29127/11113/54892/1894/10733/6790/10051/9928/64151/9585/81610/23397/6241/4085/9493/995/55835/332/699/113130/6240/55143/9787/3619/10635/983/891/51514/9212/6491/10403/5902/23310/2237/7027/29899/991/80174/10615/6909/10926/51203/8317/5885/2146/11065/26271/29781/23636/28984/9918/994/163786/1663/83695/27085/348654/56852/7517/10592	60
GO:1905818	BP	GO:1905818	regulation of chromosome separation	36/588	74/18870	1.15373e-34	3.32356e-32	2.94938e-32	9319/147841/54892/57405/10051/11130/64151/701/23397/4085/332/699/55143/9787/3619/7272/891/9212/10403/83540/55055/5347/23310/991/9735/5885/1063/11065/9184/26271/29781/9918/54908/348654/7517/10592	36
GO:0007088	BP	GO:0007088	regulation of mitotic nuclear division	42/588	118/18870	2.49857e-33	6.71783e-31	5.96151e-31	9319/147841/57405/9088/6790/11130/4288/9585/701/4085/995/157313/332/699/55143/9787/3619/7272/891/9212/10403/83540/55055/5347/4751/991/9735/51203/5885/1063/11065/1111/9184/26271/23636/28984/79866/54908/27085/348654/858/7517	42
GO:0007051	BP	GO:0007051	spindle organization	52/588	202/18870	4.7688e-33	1.20203e-30	1.0667e-30	29127/57405/3832/259266/6790/1062/24137/9493/3833/55835/332/4605/9055/55143/9787/10460/3619/7272/891/84722/9212/6491/10403/64946/83540/5347/22974/4751/3925/29899/991/90417/9133/6867/10615/9793/93323/7283/203068/54801/440145/26271/23354/23636/79866/163786/7430/5901/83541/8243/79441/10636	52
GO:0051304	BP	GO:0051304	chromosome separation	36/588	81/18870	7.21796e-33	1.71235e-30	1.51957e-30	9319/147841/54892/57405/10051/11130/64151/701/23397/4085/332/699/55143/9787/3619/7272/891/9212/10403/83540/55055/5347/23310/991/9735/5885/1063/11065/9184/26271/29781/9918/54908/348654/7517/10592	36
GO:0045787	BP	GO:0045787	positive regulation of cell cycle	64/588	334/18870	2.63238e-32	5.898e-30	5.23398e-30	29127/11113/54892/1894/10733/6790/10051/9928/64151/9585/81610/23397/6241/4085/9493/995/55835/332/699/113130/6240/55143/9787/3619/10635/983/891/51514/84722/9212/6491/10403/5902/23310/2237/7027/29899/991/80174/10615/6909/10926/51203/8317/5885/2146/11065/1111/26271/29781/23636/28984/9918/994/163786/1663/675/83695/27085/348654/56852/7517/6926/10592	64
GO:0033044	BP	GO:0033044	regulation of chromosome organization	55/588	247/18870	2.26289e-31	4.80327e-29	4.2625e-29	9319/147841/54892/57405/1062/10051/11130/64151/701/23397/4085/332/699/55143/9787/10460/116028/3619/7272/983/891/9212/10403/83540/55055/5347/23310/2237/4751/991/3181/9735/1017/80119/3178/5885/7153/1063/11065/142/9184/26271/29781/9918/64682/3184/54908/1663/8193/54780/22948/348654/60/7517/10592	55
GO:1901990	BP	GO:1901990	regulation of mitotic cell cycle phase transition	64/588	355/18870	1.08509e-30	2.18809e-28	1.94174e-28	54443/9319/147841/57405/1869/6790/1062/11130/9928/701/51512/63967/6241/4085/995/55835/332/699/113130/6240/55143/9787/3619/7272/983/891/51514/9212/6491/10403/83540/55055/5347/7027/991/80174/580/9735/8317/1017/5933/5885/1063/672/1031/2146/11065/1111/9184/55159/26271/28984/994/163786/90381/29980/54908/25959/8193/27085/1032/348654/60/7517	64
GO:1902850	BP	GO:1902850	microtubule cytoskeleton organization involved in mitosis	45/588	163/18870	3.69863e-30	6.79851e-28	6.03311e-28	29127/57405/3832/6790/1062/24137/4085/9493/3833/55835/332/4605/9055/55143/9787/10460/3619/7272/983/891/84722/9212/6491/10403/64946/83540/5347/22974/4751/3925/29899/991/6867/9793/51203/7283/1058/440145/23636/79866/163786/5901/54908/83541/8243	45
GO:0051783	BP	GO:0051783	regulation of nuclear division	43/588	146/18870	3.70859e-30	6.79851e-28	6.03311e-28	9319/147841/57405/9088/6790/11130/4288/9585/701/4085/995/157313/332/699/55143/9787/3619/10635/7272/891/9212/10403/83540/55055/5347/4751/991/9735/51203/5885/1063/11065/1111/9184/26271/23636/28984/79866/54908/27085/348654/858/7517	43
GO:0007052	BP	GO:0007052	mitotic spindle organization	40/588	130/18870	5.91962e-29	1.03799e-26	9.21131e-27	29127/57405/3832/6790/1062/24137/9493/3833/55835/332/4605/9055/55143/9787/10460/3619/7272/891/84722/9212/6491/10403/64946/83540/5347/22974/4751/3925/29899/991/6867/9793/7283/440145/23636/79866/163786/5901/83541/8243	40
GO:0000075	BP	GO:0000075	cell cycle checkpoint signaling	47/588	192/18870	6.81019e-29	1.11826e-26	9.9236e-27	9319/147841/57405/1869/11130/701/51512/63967/4085/332/699/55143/3619/7272/983/79968/891/51514/9212/10403/83540/55055/5347/146956/991/580/8914/9735/1017/5888/1063/2177/672/1111/9184/55159/81620/90381/29980/84444/8318/54908/675/83695/348654/7517/1763	47
GO:0010948	BP	GO:0010948	negative regulation of cell cycle process	59/588	320/18870	6.93193e-29	1.11826e-26	9.9236e-27	9319/147841/57405/1869/9088/11130/701/51512/63967/4085/899/332/699/55143/3619/7272/983/79968/891/51514/9212/10403/83540/55055/5347/146956/4751/991/580/8914/9735/1017/5933/5885/5888/1063/2177/672/2146/1111/9184/55159/26271/81620/28984/90381/29980/10432/84444/8318/54908/25959/675/83695/27085/1032/348654/7517/1763	59
GO:1901988	BP	GO:1901988	negative regulation of cell cycle phase transition	55/588	277/18870	1.12557e-28	1.74593e-26	1.54937e-26	9319/147841/57405/1869/9088/11130/701/51512/63967/4085/332/699/55143/3619/7272/983/79968/891/51514/9212/10403/83540/55055/5347/146956/991/580/8914/9735/1017/5933/5885/5888/1063/2177/672/2146/1111/9184/55159/26271/81620/28984/90381/29980/84444/8318/54908/25959/675/83695/1032/348654/7517/1763	55
GO:0045839	BP	GO:0045839	negative regulation of mitotic nuclear division	28/588	56/18870	1.18978e-27	1.77718e-25	1.5771e-25	9319/147841/57405/11130/701/4085/332/699/55143/3619/7272/891/9212/10403/83540/55055/5347/991/9735/5885/1063/1111/9184/26271/54908/27085/348654/7517	28
GO:0051306	BP	GO:0051306	mitotic sister chromatid separation	29/588	62/18870	1.63898e-27	2.36072e-25	2.09494e-25	9319/147841/57405/11130/701/4085/332/699/55143/9787/3619/7272/891/9212/10403/83540/55055/5347/991/9735/5885/1063/11065/9184/26271/29781/54908/348654/7517	29
GO:0033045	BP	GO:0033045	regulation of sister chromatid segregation	35/588	104/18870	5.4722e-27	6.97954e-25	6.19375e-25	9319/147841/57405/1062/11130/701/4085/332/699/55143/9787/10460/116028/3619/7272/983/891/9212/10403/83540/55055/5347/991/9735/5885/1063/11065/9184/26271/64682/54908/8193/348654/60/7517	35
GO:0033046	BP	GO:0033046	negative regulation of sister chromatid segregation	26/588	48/18870	5.711e-27	6.97954e-25	6.19375e-25	9319/147841/57405/11130/701/4085/332/699/55143/3619/7272/891/9212/10403/83540/55055/5347/991/9735/5885/1063/9184/26271/54908/348654/7517	26
GO:0033048	BP	GO:0033048	negative regulation of mitotic sister chromatid segregation	26/588	48/18870	5.711e-27	6.97954e-25	6.19375e-25	9319/147841/57405/11130/701/4085/332/699/55143/3619/7272/891/9212/10403/83540/55055/5347/991/9735/5885/1063/9184/26271/54908/348654/7517	26
GO:0045841	BP	GO:0045841	negative regulation of mitotic metaphase/anaphase transition	26/588	48/18870	5.711e-27	6.97954e-25	6.19375e-25	9319/147841/57405/11130/701/4085/332/699/55143/3619/7272/891/9212/10403/83540/55055/5347/991/9735/5885/1063/9184/26271/54908/348654/7517	26
GO:2000816	BP	GO:2000816	negative regulation of mitotic sister chromatid separation	26/588	48/18870	5.711e-27	6.97954e-25	6.19375e-25	9319/147841/57405/11130/701/4085/332/699/55143/3619/7272/891/9212/10403/83540/55055/5347/991/9735/5885/1063/9184/26271/54908/348654/7517	26
GO:0010965	BP	GO:0010965	regulation of mitotic sister chromatid separation	28/588	59/18870	7.88478e-27	9.35274e-25	8.29976e-25	9319/147841/57405/11130/701/4085/332/699/55143/9787/3619/7272/891/9212/10403/83540/55055/5347/991/9735/5885/1063/11065/9184/26271/54908/348654/7517	28
GO:0033047	BP	GO:0033047	regulation of mitotic sister chromatid segregation	27/588	54/18870	1.04695e-26	1.20638e-24	1.07056e-24	9319/147841/57405/11130/701/4085/332/699/55143/3619/7272/983/891/9212/10403/83540/55055/5347/991/9735/5885/1063/9184/26271/54908/348654/7517	27
GO:0051985	BP	GO:0051985	negative regulation of chromosome segregation	26/588	50/18870	2.39124e-26	2.53786e-24	2.25214e-24	9319/147841/57405/11130/701/4085/332/699/55143/3619/7272/891/9212/10403/83540/55055/5347/991/9735/5885/1063/9184/26271/54908/348654/7517	26
GO:1902100	BP	GO:1902100	negative regulation of metaphase/anaphase transition of cell cycle	26/588	50/18870	2.39124e-26	2.53786e-24	2.25214e-24	9319/147841/57405/11130/701/4085/332/699/55143/3619/7272/891/9212/10403/83540/55055/5347/991/9735/5885/1063/9184/26271/54908/348654/7517	26
GO:1905819	BP	GO:1905819	negative regulation of chromosome separation	26/588	50/18870	2.39124e-26	2.53786e-24	2.25214e-24	9319/147841/57405/11130/701/4085/332/699/55143/3619/7272/891/9212/10403/83540/55055/5347/991/9735/5885/1063/9184/26271/54908/348654/7517	26
GO:0007091	BP	GO:0007091	metaphase/anaphase transition of mitotic cell cycle	33/588	94/18870	3.36309e-26	3.47778e-24	3.08624e-24	9319/147841/57405/1062/11130/701/4085/332/699/55143/9787/10460/3619/7272/891/9212/10403/83540/55055/5347/991/9735/5885/1063/11065/9184/26271/64682/54908/8193/348654/60/7517	33
GO:0051784	BP	GO:0051784	negative regulation of nuclear division	28/588	63/18870	7.9834e-26	8.04926e-24	7.14304e-24	9319/147841/57405/11130/701/4085/332/699/55143/3619/7272/891/9212/10403/83540/55055/5347/991/9735/5885/1063/1111/9184/26271/54908/27085/348654/7517	28
GO:0044784	BP	GO:0044784	metaphase/anaphase transition of cell cycle	33/588	97/18870	1.09077e-25	1.07295e-23	9.52149e-24	9319/147841/57405/1062/11130/701/4085/332/699/55143/9787/10460/3619/7272/891/9212/10403/83540/55055/5347/991/9735/5885/1063/11065/9184/26271/64682/54908/8193/348654/60/7517	33
GO:0045786	BP	GO:0045786	negative regulation of cell cycle	62/588	407/18870	1.42502e-25	1.36836e-23	1.2143e-23	9319/147841/57405/1869/9088/11130/701/51512/63967/51053/4085/6839/899/332/699/55143/3619/7272/983/79968/891/51514/9212/10403/83540/55055/5347/146956/4751/991/580/8914/9735/1017/11162/5933/5885/5888/1063/2177/672/2146/1111/9184/55159/26271/81620/28984/90381/29980/10432/84444/8318/54908/25959/675/83695/27085/1032/348654/7517/1763	62
GO:0006302	BP	GO:0006302	double-strand break repair	54/588	307/18870	1.83712e-25	1.72305e-23	1.52906e-23	9319/51659/84296/84515/2305/3146/55010/113130/29128/116028/10635/4172/8438/146956/2237/4173/55345/8914/8317/7913/4174/25788/253714/4171/10721/4176/5885/5888/3148/2177/672/6421/142/1111/55159/5422/4175/55775/2521/4796/8318/64858/80010/63979/1663/9401/675/8193/54780/317761/348654/60/7517/1763	54
GO:0032392	BP	GO:0032392	DNA geometric change	31/588	85/18870	2.83447e-25	2.59805e-23	2.30555e-23	51659/84296/84515/3146/5983/3149/4172/9837/4173/5984/3181/63922/5982/5985/80119/4174/25788/4171/3159/10721/64785/4176/7153/5888/3148/4175/8318/1663/9401/79075/1763	31
GO:0051310	BP	GO:0051310	metaphase chromosome alignment	32/588	96/18870	1.25546e-24	1.12517e-22	9.98492e-23	147841/29127/57405/1894/81930/1062/9928/81610/3833/332/113130/55143/3619/3835/79980/891/84722/9212/10403/83540/55055/11004/4751/90417/10615/9735/1063/9184/81620/55166/23636/54908	32
GO:0007094	BP	GO:0007094	mitotic spindle assembly checkpoint signaling	24/588	46/18870	1.84006e-24	1.54604e-22	1.37198e-22	9319/147841/57405/11130/701/4085/332/699/55143/3619/7272/891/9212/10403/83540/55055/5347/991/9735/1063/9184/54908/348654/7517	24
GO:0071173	BP	GO:0071173	spindle assembly checkpoint signaling	24/588	46/18870	1.84006e-24	1.54604e-22	1.37198e-22	9319/147841/57405/11130/701/4085/332/699/55143/3619/7272/891/9212/10403/83540/55055/5347/991/9735/1063/9184/54908/348654/7517	24
GO:0071174	BP	GO:0071174	mitotic spindle checkpoint signaling	24/588	46/18870	1.84006e-24	1.54604e-22	1.37198e-22	9319/147841/57405/11130/701/4085/332/699/55143/3619/7272/891/9212/10403/83540/55055/5347/991/9735/1063/9184/54908/348654/7517	24
GO:0030071	BP	GO:0030071	regulation of mitotic metaphase/anaphase transition	31/588	90/18870	2.15139e-24	1.77073e-22	1.57137e-22	9319/147841/57405/1062/11130/701/4085/332/699/55143/9787/3619/7272/891/9212/10403/83540/55055/5347/991/9735/5885/1063/11065/9184/26271/54908/8193/348654/60/7517	31
GO:0051321	BP	GO:0051321	meiotic cell cycle	51/588	287/18870	2.61591e-24	2.10999e-22	1.87244e-22	9319/259266/9088/81930/6790/10051/29893/23397/995/1164/3619/10635/7272/9156/8438/10403/83540/5347/146956/23310/84057/4751/4603/991/9133/55706/2175/1017/10927/9232/7283/25788/5885/7153/5888/2177/84930/9184/26271/29781/9918/994/64682/80010/63979/55329/4439/675/317761/8243/10592	51
GO:0031577	BP	GO:0031577	spindle checkpoint signaling	24/588	47/18870	3.6521e-24	2.88802e-22	2.56287e-22	9319/147841/57405/11130/701/4085/332/699/55143/3619/7272/891/9212/10403/83540/55055/5347/991/9735/1063/9184/54908/348654/7517	24
GO:0006310	BP	GO:0006310	DNA recombination	55/588	340/18870	4.53717e-24	3.51892e-22	3.12275e-22	9319/51659/29893/84296/84515/3838/3146/55010/29128/3149/116028/10635/4172/9156/8438/146956/84057/2237/4173/580/8914/8317/80119/4174/25788/253714/4171/10721/4176/5885/7153/5888/3148/2177/672/6421/142/1111/55159/4175/2521/10189/4796/8318/80010/63979/9401/4439/675/83695/54780/317761/348654/60/7517	55
GO:0071103	BP	GO:0071103	DNA conformation change	31/588	92/18870	4.64295e-24	3.53302e-22	3.13526e-22	51659/84296/84515/3146/5983/3149/4172/9837/4173/5984/3181/63922/5982/5985/80119/4174/25788/4171/3159/10721/64785/4176/7153/5888/3148/4175/8318/1663/9401/79075/1763	31
GO:0007093	BP	GO:0007093	mitotic cell cycle checkpoint signaling	37/588	142/18870	5.17859e-24	3.86764e-22	3.4322e-22	9319/147841/57405/11130/701/51512/63967/4085/332/699/55143/3619/7272/983/891/51514/9212/10403/83540/55055/5347/146956/991/580/9735/1017/1063/2177/672/1111/9184/55159/90381/29980/54908/348654/7517	37
GO:0050000	BP	GO:0050000	chromosome localization	34/588	116/18870	5.28478e-24	3.87518e-22	3.4389e-22	147841/29127/57405/1894/81930/1062/9928/81610/3833/332/113130/55143/9787/3619/3835/79980/891/84722/9212/10403/83540/55055/11004/4751/90417/10615/9735/1063/9184/81620/55166/23636/4000/54908	34
GO:1902099	BP	GO:1902099	regulation of metaphase/anaphase transition of cell cycle	31/588	93/18870	6.76469e-24	4.87178e-22	4.3233e-22	9319/147841/57405/1062/11130/701/4085/332/699/55143/9787/3619/7272/891/9212/10403/83540/55055/5347/991/9735/5885/1063/11065/9184/26271/54908/8193/348654/60/7517	31
GO:1903046	BP	GO:1903046	meiotic cell cycle process	43/588	214/18870	7.6469e-23	5.41051e-21	4.80138e-21	9319/259266/9088/81930/6790/10051/29893/23397/995/1164/3619/10635/7272/8438/10403/83540/5347/146956/23310/84057/4603/991/9133/55706/2175/9232/7283/25788/5885/7153/5888/2177/84930/26271/29781/9918/994/80010/63979/4439/675/317761/10592	43
GO:0051303	BP	GO:0051303	establishment of chromosome localization	32/588	108/18870	7.96062e-23	5.53537e-21	4.91218e-21	147841/29127/57405/1894/81930/1062/9928/81610/3833/332/113130/55143/3619/3835/79980/891/84722/9212/10403/83540/55055/11004/4751/90417/10615/9735/1063/9184/81620/55166/23636/54908	32
GO:2001251	BP	GO:2001251	negative regulation of chromosome organization	30/588	94/18870	1.55549e-22	1.05572e-20	9.36862e-21	9319/147841/57405/11130/701/4085/332/699/55143/3619/7272/891/9212/10403/83540/55055/5347/991/9735/80119/3178/5885/7153/1063/142/9184/26271/54908/348654/7517	30
GO:1901991	BP	GO:1901991	negative regulation of mitotic cell cycle phase transition	41/588	196/18870	1.57062e-22	1.05572e-20	9.36862e-21	9319/147841/57405/11130/701/51512/63967/4085/332/699/55143/3619/7272/983/891/51514/9212/10403/83540/55055/5347/991/580/9735/1017/5933/5885/1063/672/2146/1111/9184/55159/26271/28984/90381/29980/54908/25959/348654/7517	41
GO:0000725	BP	GO:0000725	recombinational repair	39/588	179/18870	3.62845e-22	2.39894e-20	2.12886e-20	51659/84296/84515/55010/29128/116028/10635/4172/8438/2237/4173/8914/8317/4174/25788/253714/4171/10721/4176/5885/5888/672/6421/142/1111/55159/4175/2521/4796/8318/80010/63979/9401/675/83695/54780/348654/60/7517	39
GO:0044786	BP	GO:0044786	cell cycle DNA replication	22/588	44/18870	5.45163e-22	3.54619e-20	3.14695e-20	51053/7083/4172/9837/2237/4173/80174/10926/8317/4171/64785/5888/26271/5422/4175/81620/29980/5111/8318/3978/675/1763	22
GO:0033260	BP	GO:0033260	nuclear DNA replication	21/588	40/18870	1.23435e-21	7.90178e-20	7.01217e-20	51053/7083/4172/9837/2237/4173/80174/10926/8317/4171/64785/5888/5422/4175/81620/29980/5111/8318/3978/675/1763	21
GO:0000724	BP	GO:0000724	double-strand break repair via homologous recombination	38/588	175/18870	1.42402e-21	8.97355e-20	7.96327e-20	51659/84296/84515/55010/29128/116028/10635/4172/8438/2237/4173/8914/8317/4174/25788/253714/4171/10721/4176/5885/5888/672/6421/142/1111/55159/4175/2521/4796/8318/80010/63979/9401/675/54780/348654/60/7517	38
GO:0032508	BP	GO:0032508	DNA duplex unwinding	27/588	79/18870	2.6434e-21	1.64013e-19	1.45548e-19	51659/84296/84515/5983/4172/9837/4173/5984/63922/5982/5985/80119/4174/25788/4171/3159/10721/64785/4176/7153/5888/4175/8318/1663/9401/79075/1763	27
GO:0090329	BP	GO:0090329	regulation of DNA-templated DNA replication	22/588	47/18870	3.52167e-21	2.15196e-19	1.90968e-19	51053/5983/4172/4173/5984/63922/80174/8914/5982/10926/5985/8317/1017/4174/4171/4176/26271/4175/81620/90381/5111/79075	22
GO:0045930	BP	GO:0045930	negative regulation of mitotic cell cycle	44/588	248/18870	4.39914e-21	2.64802e-19	2.3499e-19	9319/147841/57405/11130/701/51512/63967/4085/332/699/55143/3619/7272/983/891/51514/9212/10403/83540/55055/5347/146956/991/580/9735/1017/5933/5885/1063/2177/672/2146/1111/9184/55159/26271/28984/90381/29980/54908/25959/27085/348654/7517	44
GO:0140694	BP	GO:0140694	non-membrane-bounded organelle assembly	55/588	408/18870	3.29772e-20	1.95584e-18	1.73564e-18	54443/29127/3832/10733/259266/6790/1062/24137/9493/3833/55835/332/4605/9055/55143/9787/3619/9212/6491/10403/64946/5347/22974/4751/29899/991/9133/10615/9735/93323/25804/1017/1058/387103/1063/672/1073/203068/64105/54801/440145/26271/23354/23636/163786/7430/10432/116840/22995/29767/80152/8243/79441/5239/4478	55
GO:0140013	BP	GO:0140013	meiotic nuclear division	38/588	194/18870	6.50998e-20	3.80504e-18	3.37665e-18	9319/259266/81930/6790/10051/29893/23397/1164/3619/10635/7272/8438/10403/83540/5347/146956/84057/4603/991/9133/55706/2175/9232/25788/5885/7153/5888/2177/84930/26271/29781/994/80010/63979/4439/675/317761/10592	38
GO:0051225	BP	GO:0051225	spindle assembly	32/588	133/18870	8.63851e-20	4.97702e-18	4.41668e-18	29127/3832/259266/6790/24137/9493/3833/55835/332/4605/9055/55143/3619/9212/6491/10403/5347/22974/4751/29899/991/9133/10615/93323/203068/54801/440145/26271/23354/163786/8243/79441	32
GO:0008608	BP	GO:0008608	attachment of spindle microtubules to kinetochore	21/588	49/18870	2.82494e-19	1.6001e-17	1.41996e-17	147841/29127/57405/1894/1062/332/55143/3619/79980/891/9212/10403/83540/55055/11004/4751/90417/10615/9735/9184/81620	21
GO:0007098	BP	GO:0007098	centrosome cycle	32/588	138/18870	2.85662e-19	1.6001e-17	1.41996e-17	3832/10733/6790/899/55835/983/6491/10403/5347/5902/4751/117178/9793/93323/1017/672/2242/54801/1111/7514/23354/23636/163786/10432/116840/22995/54875/675/348654/79441/7517/79839	32
GO:0034508	BP	GO:0034508	centromere complex assembly	17/588	30/18870	1.61259e-18	8.90902e-17	7.906e-17	1062/55355/54069/79172/2491/11339/9787/55839/4678/64946/9735/1058/401541/387103/1063/64105/80152	17
GO:0010639	BP	GO:0010639	negative regulation of organelle organization	49/588	363/18870	3.90201e-18	2.1266e-16	1.88718e-16	9319/147841/57405/11130/701/26586/4085/899/332/699/55143/3619/7272/891/9212/10403/83540/55055/5347/22974/3925/991/822/9735/80119/3178/5885/7153/1063/672/142/1111/9184/26271/4000/10432/54908/4233/29767/25959/5468/2764/3082/5295/27085/348654/5217/10198/7517	49
GO:0031023	BP	GO:0031023	microtubule organizing center organization	32/588	154/18870	9.29582e-18	4.99867e-16	4.4359e-16	3832/10733/6790/899/55835/983/6491/10403/5347/5902/4751/117178/9793/93323/1017/672/2242/54801/1111/7514/23354/23636/163786/10432/116840/22995/54875/675/348654/79441/7517/79839	32
GO:0044839	BP	GO:0044839	cell cycle G2/M phase transition	32/588	155/18870	1.13781e-17	6.03788e-16	5.35811e-16	9833/890/9088/6790/9928/63967/2305/995/6240/983/891/51514/9212/10403/5347/9133/80174/580/8317/1017/5885/1063/672/84930/1111/26271/994/90381/29980/6502/10763/801	32
GO:0071897	BP	GO:0071897	DNA biosynthetic process	35/588	194/18870	3.00271e-17	1.57272e-15	1.39565e-15	890/5427/7083/5983/286826/6240/51514/9212/4751/7027/5984/3181/63922/5982/5985/80119/3178/10721/1063/7398/1111/10714/5422/7298/28984/5111/3184/3978/3082/5426/22948/79075/1032/5424/3320	35
GO:0000086	BP	GO:0000086	G2/M transition of mitotic cell cycle	30/588	140/18870	4.02919e-17	2.0833e-15	1.84875e-15	9833/890/9088/6790/9928/63967/2305/995/6240/983/891/51514/9212/5347/80174/580/8317/1017/5885/1063/672/84930/1111/26271/994/90381/29980/6502/10763/801	30
GO:0006268	BP	GO:0006268	DNA unwinding involved in DNA replication	14/588	21/18870	6.64876e-17	3.39423e-15	3.0121e-15	51659/84296/4172/9837/4173/4174/4171/3159/64785/4176/5888/4175/8318/9401	14
GO:0045005	BP	GO:0045005	DNA-templated DNA replication maintenance of fidelity	20/588	56/18870	1.49517e-16	7.53752e-15	6.68892e-15	84515/146956/580/8914/253714/10293/5888/672/142/55159/29980/10189/4796/5111/1663/5426/675/348654/5424/1763	20
GO:0006270	BP	GO:0006270	DNA replication initiation	17/588	37/18870	1.7482e-16	8.70432e-15	7.72435e-15	5557/51053/4172/23649/4173/1017/4174/4171/64785/4176/5422/4175/81620/90381/23594/8318/5558	17
GO:0051984	BP	GO:0051984	positive regulation of chromosome segregation	15/588	27/18870	2.61738e-16	1.28731e-14	1.14238e-14	54892/10051/64151/23397/332/55143/3619/983/891/9212/23310/29781/9918/56852/10592	15
GO:0006271	BP	GO:0006271	DNA strand elongation involved in DNA replication	12/588	15/18870	3.13668e-16	1.52412e-14	1.35253e-14	5983/4172/9837/4173/5984/4176/10714/5422/5111/3978/5426/1763	12
GO:0051656	BP	GO:0051656	establishment of organelle localization	53/588	469/18870	3.98855e-16	1.91498e-14	1.69938e-14	147841/29127/57405/1894/81930/4001/1062/9928/81610/4085/3833/332/113130/84823/55143/3619/3835/79980/891/84722/9212/10403/83540/55055/5347/11004/4751/29899/90417/10615/9735/51203/1058/1063/2242/7514/9184/81620/55166/51134/23636/7430/5901/4000/3676/26115/54908/161176/1072/8825/6284/81/6382	53
GO:1905820	BP	GO:1905820	positive regulation of chromosome separation	15/588	29/18870	1.10222e-15	5.2297e-14	4.64092e-14	54892/10051/64151/23397/332/55143/9787/3619/9212/23310/991/11065/29781/9918/10592	15
GO:1902969	BP	GO:1902969	mitotic DNA replication	12/588	16/18870	1.21931e-15	5.718e-14	5.07424e-14	7083/4172/9837/4173/4171/64785/5888/5422/4175/8318/3978/675	12
GO:0061982	BP	GO:0061982	meiosis I cell cycle process	28/588	136/18870	1.36932e-15	6.34765e-14	5.63301e-14	9319/9088/6790/29893/995/1164/10635/8438/10403/5347/146956/84057/4603/991/9133/55706/9232/25788/5885/7153/5888/2177/26271/994/80010/4439/675/317761	28
GO:0051383	BP	GO:0051383	kinetochore organization	13/588	21/18870	3.71046e-15	1.70049e-13	1.50904e-13	1062/10051/9787/10403/64946/83540/9735/1058/387103/1063/64105/80152/10592	13
GO:0006275	BP	GO:0006275	regulation of DNA replication	26/588	124/18870	9.01244e-15	4.08395e-13	3.62416e-13	890/51053/5983/4172/983/55704/4173/5984/63922/80174/8914/5982/10926/5985/8317/1017/4174/4171/4176/26271/4175/81620/90381/5111/79075/1763	26
GO:0000281	BP	GO:0000281	mitotic cytokinesis	22/588	88/18870	2.17976e-14	9.76776e-13	8.66806e-13	54443/29127/11113/1894/55165/9585/26586/24137/9493/332/55143/3619/10112/128239/9212/5347/3925/51203/1058/23636/116840/1072	22
GO:0000727	BP	GO:0000727	double-strand break repair via break-induced replication	10/588	12/18870	4.99662e-14	2.21443e-12	1.96512e-12	51659/84296/4172/4173/8317/4174/4171/4176/4175/8318	10
GO:0007080	BP	GO:0007080	mitotic metaphase chromosome alignment	18/588	57/18870	5.94536e-14	2.60627e-12	2.31284e-12	81930/1062/9928/3833/332/113130/55143/3619/3835/891/84722/9212/10403/83540/11004/81620/23636/54908	18
GO:0051988	BP	GO:0051988	regulation of attachment of spindle microtubules to kinetochore	12/588	21/18870	1.70699e-13	7.40246e-12	6.56906e-12	29127/1894/332/55143/3619/891/9212/55055/4751/90417/10615/9735	12
GO:0007127	BP	GO:0007127	meiosis I	25/588	129/18870	1.99026e-13	8.53906e-12	7.5777e-12	9319/6790/29893/1164/10635/8438/10403/5347/146956/84057/4603/9133/55706/9232/25788/5885/7153/5888/2177/26271/994/80010/4439/675/317761	25
GO:0031055	BP	GO:0031055	chromatin remodeling at centromere	9/588	10/18870	2.53741e-13	1.06598e-11	9.45966e-12	55355/54069/2491/11339/55839/4678/1058/401541/387103	9
GO:0034080	BP	GO:0034080	CENP-A containing chromatin assembly	9/588	10/18870	2.53741e-13	1.06598e-11	9.45966e-12	55355/54069/2491/11339/55839/4678/1058/401541/387103	9
GO:0051054	BP	GO:0051054	positive regulation of DNA metabolic process	37/588	298/18870	7.63087e-13	3.17271e-11	2.81551e-11	890/2305/3146/5983/10635/983/9212/4751/5984/3181/63922/80174/8914/5982/10926/5985/8317/1017/3178/5888/672/7398/142/81620/2521/28984/5111/3184/1663/3082/8193/22948/79075/5558/60/3320/1763	37
GO:0031297	BP	GO:0031297	replication fork processing	16/588	49/18870	8.33722e-13	3.43102e-11	3.04474e-11	146956/580/253714/10293/5888/672/142/55159/29980/10189/4796/5111/1663/675/348654/1763	16
GO:0010389	BP	GO:0010389	regulation of G2/M transition of mitotic cell cycle	22/588	104/18870	8.69747e-13	3.54312e-11	3.14422e-11	6790/9928/63967/995/6240/983/891/51514/9212/5347/80174/580/8317/1017/5885/1063/672/1111/26271/994/90381/29980	22
GO:1902749	BP	GO:1902749	regulation of cell cycle G2/M phase transition	23/588	116/18870	1.11484e-12	4.49617e-11	3.98997e-11	9088/6790/9928/63967/995/6240/983/891/51514/9212/5347/80174/580/8317/1017/5885/1063/672/1111/26271/994/90381/29980	23
GO:0032886	BP	GO:0032886	regulation of microtubule-based process	34/588	258/18870	1.20835e-12	4.82503e-11	4.28181e-11	10733/81930/6790/26586/221150/899/55835/10460/84722/6491/5347/22974/3925/29899/220134/10615/9793/93323/5058/672/2242/54801/7514/23354/23636/79866/163786/10432/4233/348235/50861/348654/79441/7517	34
GO:1901989	BP	GO:1901989	positive regulation of cell cycle phase transition	23/588	119/18870	1.95773e-12	7.7407e-11	6.86922e-11	81610/6241/995/55835/113130/6240/9787/983/891/51514/6491/7027/991/80174/6909/8317/2146/11065/26271/28984/994/163786/27085	23
GO:0030174	BP	GO:0030174	regulation of DNA-templated DNA replication initiation	10/588	15/18870	2.08879e-12	8.17872e-11	7.25792e-11	51053/4172/4173/1017/4174/4171/4176/4175/81620/90381	10
GO:0031570	BP	GO:0031570	DNA integrity checkpoint signaling	24/588	135/18870	4.28504e-12	1.66169e-10	1.47461e-10	1869/51512/63967/983/79968/51514/5347/146956/580/8914/1017/5888/2177/672/1111/55159/81620/90381/29980/84444/8318/675/83695/1763	24
GO:1901976	BP	GO:1901976	regulation of cell cycle checkpoint	15/588	46/18870	4.45263e-12	1.70968e-10	1.51719e-10	4085/332/55143/3619/79968/891/9212/10403/580/5888/672/55159/675/348654/7517	15
GO:0045132	BP	GO:0045132	meiotic chromosome segregation	20/588	91/18870	4.49357e-12	1.70968e-10	1.51719e-10	9319/259266/6790/10051/29893/23397/7272/10403/83540/5347/84057/9133/55706/9232/2177/26271/29781/4439/317761/10592	20
GO:0070507	BP	GO:0070507	regulation of microtubule cytoskeleton organization	26/588	161/18870	5.41116e-12	2.03955e-10	1.80993e-10	81930/26586/221150/55835/10460/84722/6491/5347/22974/3925/29899/220134/10615/9793/93323/5058/2242/54801/23354/23636/79866/163786/4233/348235/50861/79441	26
GO:0000910	BP	GO:0000910	cytokinesis	28/588	188/18870	6.22259e-12	2.32368e-10	2.06207e-10	54443/29127/11113/1894/6790/9928/55165/9585/26586/24137/9493/332/9055/55143/3619/10112/128239/9212/5347/3925/51203/1058/23636/994/116840/675/1072/801	28
GO:0061640	BP	GO:0061640	cytoskeleton-dependent cytokinesis	22/588	117/18870	1.05666e-11	3.90965e-10	3.46949e-10	54443/29127/11113/1894/55165/9585/26586/24137/9493/332/55143/3619/10112/128239/9212/5347/3925/51203/1058/23636/116840/1072	22
GO:1901992	BP	GO:1901992	positive regulation of mitotic cell cycle phase transition	20/588	98/18870	1.91988e-11	7.03898e-10	6.2465e-10	6241/995/55835/113130/6240/9787/983/891/51514/6491/7027/991/80174/8317/11065/26271/28984/994/163786/27085	20
GO:0035825	BP	GO:0035825	homologous recombination	17/588	68/18870	2.0124e-11	7.31172e-10	6.48854e-10	9319/29893/29128/10635/8438/146956/84057/580/25788/5885/7153/5888/2177/672/80010/4439/317761	17
GO:0022616	BP	GO:0022616	DNA strand elongation	13/588	37/18870	4.10557e-11	1.47837e-09	1.31193e-09	5983/4172/9837/4173/5984/4176/10714/5422/5111/64858/3978/5426/1763	13
GO:0090307	BP	GO:0090307	mitotic spindle assembly	17/588	71/18870	4.2514e-11	1.51734e-09	1.34651e-09	29127/3832/24137/9493/3833/332/4605/9055/55143/3619/9212/5347/22974/4751/991/440145/8243	17
GO:0051231	BP	GO:0051231	spindle elongation	9/588	14/18870	4.54165e-11	1.60671e-09	1.42582e-09	29127/3832/24137/9493/332/9055/55143/3619/9212	9
GO:0007076	BP	GO:0007076	mitotic chromosome condensation	10/588	19/18870	5.73963e-11	2.01286e-09	1.78625e-09	10051/64151/23397/113130/5347/23310/51203/29781/9918/10592	10
GO:0045931	BP	GO:0045931	positive regulation of mitotic cell cycle	22/588	128/18870	6.71541e-11	2.33476e-09	2.0719e-09	6790/6241/995/55835/113130/6240/9787/983/891/51514/6491/7027/991/80174/8317/11065/26271/28984/994/163786/675/27085	22
GO:2000278	BP	GO:2000278	regulation of DNA biosynthetic process	21/588	117/18870	7.83317e-11	2.7001e-09	2.39611e-09	890/5983/9212/4751/7027/5984/3181/63922/5982/5985/80119/3178/7398/1111/28984/5111/3184/3082/22948/79075/3320	21
GO:0051298	BP	GO:0051298	centrosome duplication	17/588	75/18870	1.0848e-10	3.67997e-09	3.26566e-09	10733/899/55835/6491/10403/9793/1017/672/7514/23636/163786/10432/116840/22995/675/348654/7517	17
GO:0034502	BP	GO:0034502	protein localization to chromosome	21/588	119/18870	1.09172e-10	3.67997e-09	3.26566e-09	701/84515/7272/983/9212/55055/5347/7443/9735/1058/253714/5885/2146/142/9184/55166/4796/54908/675/22948/27085	21
GO:0034501	BP	GO:0034501	protein localization to kinetochore	9/588	15/18870	1.10408e-10	3.67997e-09	3.26566e-09	7272/983/9212/55055/9735/9184/55166/54908/27085	9
GO:1903083	BP	GO:1903083	protein localization to condensed chromosome	9/588	15/18870	1.10408e-10	3.67997e-09	3.26566e-09	7272/983/9212/55055/9735/9184/55166/54908/27085	9
GO:0051256	BP	GO:0051256	mitotic spindle midzone assembly	8/588	11/18870	1.28856e-10	4.25966e-09	3.78009e-09	29127/24137/9493/332/9055/55143/3619/9212	8
GO:2001252	BP	GO:2001252	positive regulation of chromosome organization	20/588	109/18870	1.46533e-10	4.80461e-09	4.26369e-09	54892/10051/64151/23397/699/983/9212/23310/2237/4751/3181/1017/3178/5885/29781/9918/3184/1663/22948/10592	20
GO:0031109	BP	GO:0031109	microtubule polymerization or depolymerization	22/588	134/18870	1.69203e-10	5.50321e-09	4.88363e-09	81930/26586/221150/55835/84722/22974/11004/3925/220134/9793/93323/7283/5058/2242/54801/440145/26271/23354/4233/348235/50861/79441	22
GO:2000573	BP	GO:2000573	positive regulation of DNA biosynthetic process	16/588	69/18870	2.67302e-10	8.62424e-09	7.65329e-09	890/5983/9212/4751/5984/63922/5982/5985/3178/7398/28984/5111/3082/22948/79075/3320	16
GO:0000022	BP	GO:0000022	mitotic spindle elongation	8/588	12/18870	3.76013e-10	1.18473e-08	1.05135e-08	29127/24137/9493/332/9055/55143/3619/9212	8
GO:0090232	BP	GO:0090232	positive regulation of spindle checkpoint	8/588	12/18870	3.76013e-10	1.18473e-08	1.05135e-08	4085/332/55143/3619/9212/10403/348654/7517	8
GO:0090267	BP	GO:0090267	positive regulation of mitotic cell cycle spindle assembly checkpoint	8/588	12/18870	3.76013e-10	1.18473e-08	1.05135e-08	4085/332/55143/3619/9212/10403/348654/7517	8
GO:0065004	BP	GO:0065004	protein-DNA complex assembly	29/588	240/18870	4.5991e-10	1.43784e-08	1.27597e-08	1062/55355/54069/79172/51053/2491/55723/3146/10036/11339/9787/55839/4678/64946/8208/9735/23234/1058/4171/401541/387103/5888/3148/1063/64105/4676/81620/8318/80152	29
GO:0032465	BP	GO:0032465	regulation of cytokinesis	18/588	93/18870	4.91236e-10	1.52396e-08	1.35239e-08	29127/11113/1894/6790/9928/9585/9493/332/9055/55143/3619/10112/9212/5347/23636/994/675/801	18
GO:0051382	BP	GO:0051382	kinetochore assembly	9/588	17/18870	5.0709e-10	1.56114e-08	1.38538e-08	1062/9787/64946/9735/1058/387103/1063/64105/80152	9
GO:0060623	BP	GO:0060623	regulation of chromosome condensation	8/588	13/18870	9.50945e-10	2.90543e-08	2.57832e-08	54892/10051/64151/23397/23310/29781/9918/10592	8
GO:0007143	BP	GO:0007143	female meiotic nuclear division	12/588	38/18870	9.67991e-10	2.93527e-08	2.6048e-08	9319/6790/23397/7272/10403/5347/9133/7153/84930/26271/29781/994	12
GO:0030261	BP	GO:0030261	chromosome condensation	13/588	47/18870	1.21756e-09	3.6645e-08	3.25193e-08	54892/10051/64151/23397/113130/983/5347/23310/51203/7153/29781/9918/10592	13
GO:0000077	BP	GO:0000077	DNA damage checkpoint signaling	20/588	126/18870	2.11612e-09	6.3217e-08	5.60997e-08	1869/51512/63967/983/79968/51514/5347/146956/580/1017/5888/2177/672/1111/55159/90381/29980/84444/675/83695	20
GO:0051255	BP	GO:0051255	spindle midzone assembly	8/588	14/18870	2.15832e-09	6.40036e-08	5.67978e-08	29127/24137/9493/332/9055/55143/3619/9212	8
GO:0007131	BP	GO:0007131	reciprocal meiotic recombination	14/588	60/18870	3.23126e-09	9.44323e-08	8.38007e-08	9319/29893/10635/8438/146956/84057/25788/5885/7153/5888/2177/80010/4439/317761	14
GO:0140527	BP	GO:0140527	reciprocal homologous recombination	14/588	60/18870	3.23126e-09	9.44323e-08	8.38007e-08	9319/29893/10635/8438/146956/84057/25788/5885/7153/5888/2177/80010/4439/317761	14
GO:0044843	BP	GO:0044843	cell cycle G1/S phase transition	30/588	279/18870	3.82619e-09	1.11014e-07	9.8516e-08	1869/890/9928/51512/81610/6241/55835/6240/983/128239/6491/7027/6909/10926/8317/1017/1033/5933/1031/2146/55159/28984/163786/6502/25959/5426/8193/27085/1032/60	30
GO:0051315	BP	GO:0051315	attachment of mitotic spindle microtubules to kinetochore	9/588	21/18870	5.48262e-09	1.54625e-07	1.37217e-07	1062/332/55143/3619/9212/10403/83540/11004/81620	9
GO:0090231	BP	GO:0090231	regulation of spindle checkpoint	9/588	21/18870	5.48262e-09	1.54625e-07	1.37217e-07	4085/332/55143/3619/891/9212/10403/348654/7517	9
GO:0090266	BP	GO:0090266	regulation of mitotic cell cycle spindle assembly checkpoint	9/588	21/18870	5.48262e-09	1.54625e-07	1.37217e-07	4085/332/55143/3619/891/9212/10403/348654/7517	9
GO:1903504	BP	GO:1903504	regulation of mitotic spindle checkpoint	9/588	21/18870	5.48262e-09	1.54625e-07	1.37217e-07	4085/332/55143/3619/891/9212/10403/348654/7517	9
GO:0000082	BP	GO:0000082	G1/S transition of mitotic cell cycle	28/588	252/18870	6.151e-09	1.72271e-07	1.52876e-07	1869/890/9928/51512/6241/55835/6240/983/128239/6491/7027/10926/8317/1017/1033/5933/1031/2146/55159/28984/163786/6502/25959/5426/8193/27085/1032/60	28
GO:0070192	BP	GO:0070192	chromosome organization involved in meiotic cell cycle	14/588	65/18870	9.84337e-09	2.73781e-07	2.42958e-07	9319/10051/29893/23397/23310/84057/55706/5888/2177/29781/9918/4439/317761/10592	14
GO:0032467	BP	GO:0032467	positive regulation of cytokinesis	12/588	47/18870	1.44568e-08	3.99346e-07	3.54385e-07	29127/11113/1894/9928/9585/9493/332/55143/3619/9212/23636/994	12
GO:0000731	BP	GO:0000731	DNA synthesis involved in DNA repair	11/588	40/18870	2.49203e-08	6.74521e-07	5.9858e-07	5427/5983/6240/51514/7398/10714/5422/5111/5426/1032/5424	11
GO:0036297	BP	GO:0036297	interstrand cross-link repair	11/588	40/18870	2.49203e-08	6.74521e-07	5.9858e-07	84515/55215/10635/2175/2178/5888/2177/2189/55159/64858/7517	11
GO:0071459	BP	GO:0071459	protein localization to chromosome, centromeric region	11/588	40/18870	2.49203e-08	6.74521e-07	5.9858e-07	701/7272/983/9212/55055/9735/1058/9184/55166/54908/27085	11
GO:0042770	BP	GO:0042770	signal transduction in response to DNA damage	23/588	189/18870	2.56819e-08	6.90501e-07	6.12762e-07	1869/51512/63967/2305/983/79968/51514/5347/146956/580/1017/5888/2177/672/1111/55159/161742/90381/29980/84444/675/83695/960	23
GO:1901978	BP	GO:1901978	positive regulation of cell cycle checkpoint	8/588	18/18870	2.8157e-08	7.52036e-07	6.67368e-07	4085/332/55143/3619/9212/10403/348654/7517	8
GO:0051347	BP	GO:0051347	positive regulation of transferase activity	36/588	414/18870	3.14916e-08	8.35562e-07	7.41491e-07	1894/1062/9928/63967/5983/55704/84722/9212/5347/22974/4751/5984/991/3181/63922/5982/5985/5899/5058/27338/2146/11065/2013/3667/28984/79866/5111/3184/4233/9270/79075/5558/801/2246/3320/23531	36
GO:0031110	BP	GO:0031110	regulation of microtubule polymerization or depolymerization	16/588	95/18870	3.64208e-08	9.60034e-07	8.51949e-07	26586/221150/84722/22974/3925/220134/9793/93323/5058/2242/54801/23354/4233/348235/50861/79441	16
GO:0044771	BP	GO:0044771	meiotic cell cycle phase transition	7/588	13/18870	4.01375e-08	1.05113e-06	9.32793e-07	9088/995/7272/10403/991/9133/994	7
GO:0046605	BP	GO:0046605	regulation of centrosome cycle	12/588	54/18870	7.77662e-08	2.02343e-06	1.79562e-06	10733/6790/899/55835/6491/672/7514/23636/163786/10432/348654/7517	12
GO:0090224	BP	GO:0090224	regulation of spindle organization	11/588	46/18870	1.21353e-07	3.13729e-06	2.78408e-06	55835/10460/84722/6491/5347/22974/29899/10615/23636/79866/163786	11
GO:0051299	BP	GO:0051299	centrosome separation	7/588	15/18870	1.42532e-07	3.66136e-06	3.24915e-06	3832/6790/5902/4751/1111/23636/116840	7
GO:0010971	BP	GO:0010971	positive regulation of G2/M transition of mitotic cell cycle	9/588	29/18870	1.49429e-07	3.81421e-06	3.38479e-06	995/6240/983/891/51514/80174/8317/26271/994	9
GO:0010824	BP	GO:0010824	regulation of centrosome duplication	11/588	47/18870	1.54016e-07	3.90659e-06	3.46677e-06	10733/899/55835/6491/672/7514/23636/163786/10432/348654/7517	11
GO:0046785	BP	GO:0046785	microtubule polymerization	15/588	94/18870	2.03155e-07	5.12078e-06	4.54426e-06	55835/84722/22974/3925/9793/93323/7283/5058/2242/54801/440145/26271/23354/4233/79441	15
GO:0051495	BP	GO:0051495	positive regulation of cytoskeleton organization	21/588	184/18870	3.10669e-07	7.78216e-06	6.90601e-06	10733/55835/55704/84722/6491/29899/10615/9793/342184/5058/1073/2242/80115/23636/28984/163786/4233/5829/9270/10763/5217	21
GO:0051258	BP	GO:0051258	protein polymerization	27/588	286/18870	3.3734e-07	8.3981e-06	7.45261e-06	55835/84722/22974/3925/822/9793/93323/7283/342184/5058/27338/11065/2242/54801/440145/26271/80115/23354/4233/29767/117854/25959/23406/81624/5217/79441/3320	27
GO:1902412	BP	GO:1902412	regulation of mitotic cytokinesis	6/588	11/18870	3.60886e-07	8.92917e-06	7.92388e-06	9585/332/55143/3619/9212/23636	6
GO:0051302	BP	GO:0051302	regulation of cell division	21/588	186/18870	3.72785e-07	9.16733e-06	8.13523e-06	29127/11113/1894/259266/6790/9928/9585/9493/332/9055/55143/3619/10112/9212/5347/23636/994/675/9270/801/2246	21
GO:1902751	BP	GO:1902751	positive regulation of cell cycle G2/M phase transition	9/588	32/18870	3.84937e-07	9.40879e-06	8.34951e-06	995/6240/983/891/51514/80174/8317/26271/994	9
GO:0032200	BP	GO:0032200	telomere organization	21/588	187/18870	4.07939e-07	9.91094e-06	8.79512e-06	9156/9212/2237/4751/3181/80119/3178/5888/2146/142/5111/84444/64858/3184/9401/675/54780/22948/3320/7517/1763	21
GO:0000723	BP	GO:0000723	telomere maintenance	19/588	156/18870	4.13058e-07	9.97522e-06	8.85217e-06	9156/9212/2237/4751/3181/80119/3178/5888/142/5111/64858/3184/9401/675/54780/22948/3320/7517/1763	19
GO:0060236	BP	GO:0060236	regulation of mitotic spindle organization	10/588	42/18870	4.78593e-07	1.14891e-05	1.01956e-05	55835/10460/84722/6491/5347/22974/29899/23636/79866/163786	10
GO:0007099	BP	GO:0007099	centriole replication	10/588	43/18870	6.06362e-07	1.4385e-05	1.27655e-05	10733/55835/6491/1017/672/23636/163786/10432/116840/22995	10
GO:0032506	BP	GO:0032506	cytokinetic process	10/588	43/18870	6.06362e-07	1.4385e-05	1.27655e-05	54443/29127/1894/55165/9585/10112/128239/9212/23636/116840	10
GO:1901970	BP	GO:1901970	positive regulation of mitotic sister chromatid separation	7/588	18/18870	6.49613e-07	1.5321e-05	1.35961e-05	332/55143/9787/3619/9212/991/11065	7
GO:1902806	BP	GO:1902806	regulation of cell cycle G1/S phase transition	22/588	209/18870	6.65987e-07	1.56158e-05	1.38577e-05	1869/9928/51512/81610/6241/55835/6240/6491/7027/6909/1017/5933/1031/2146/55159/28984/163786/25959/8193/27085/1032/60	22
GO:0007020	BP	GO:0007020	microtubule nucleation	10/588	45/18870	9.5385e-07	2.22363e-05	1.97328e-05	55835/22974/9793/93323/7283/5058/54801/440145/23354/79441	10
GO:2000045	BP	GO:2000045	regulation of G1/S transition of mitotic cell cycle	20/588	183/18870	1.18331e-06	2.7427e-05	2.43391e-05	1869/9928/51512/6241/55835/6240/6491/7027/1017/5933/1031/2146/55159/28984/163786/25959/8193/27085/1032/60	20
GO:0051781	BP	GO:0051781	positive regulation of cell division	14/588	94/18870	1.22578e-06	2.8249e-05	2.50686e-05	29127/11113/1894/9928/9585/9493/332/55143/3619/9212/23636/994/9270/2246	14
GO:0007144	BP	GO:0007144	female meiosis I	6/588	13/18870	1.27068e-06	2.91173e-05	2.58391e-05	9319/6790/10403/9133/26271/994	6
GO:0000079	BP	GO:0000079	regulation of cyclin-dependent protein serine/threonine kinase activity	13/588	82/18870	1.42138e-06	3.23865e-05	2.87403e-05	890/9088/899/995/891/84722/5347/9133/1033/1031/28984/1032/60	13
GO:1902750	BP	GO:1902750	negative regulation of cell cycle G2/M phase transition	12/588	70/18870	1.5313e-06	3.46951e-05	3.07889e-05	9088/63967/983/51514/9212/5347/580/5885/672/1111/90381/29980	12
GO:0044773	BP	GO:0044773	mitotic DNA damage checkpoint signaling	13/588	83/18870	1.63802e-06	3.69058e-05	3.27508e-05	51512/63967/983/51514/5347/146956/1017/2177/672/1111/55159/90381/29980	13
GO:0007062	BP	GO:0007062	sister chromatid cohesion	11/588	59/18870	1.76344e-06	3.9511e-05	3.50626e-05	701/699/113130/3835/5347/2237/991/5885/1663/8243/79075	11
GO:0098534	BP	GO:0098534	centriole assembly	10/588	48/18870	1.79786e-06	4.00594e-05	3.55494e-05	10733/55835/6491/1017/672/23636/163786/10432/116840/22995	10
GO:1904029	BP	GO:1904029	regulation of cyclin-dependent protein kinase activity	13/588	85/18870	2.1612e-06	4.77149e-05	4.2343e-05	890/9088/899/995/891/84722/5347/9133/1033/1031/28984/1032/60	13
GO:0007100	BP	GO:0007100	mitotic centrosome separation	6/588	14/18870	2.1651e-06	4.77149e-05	4.2343e-05	3832/6790/5902/4751/1111/23636	6
GO:0044774	BP	GO:0044774	mitotic DNA integrity checkpoint signaling	13/588	87/18870	2.82769e-06	6.19786e-05	5.50008e-05	51512/63967/983/51514/5347/146956/1017/2177/672/1111/55159/90381/29980	13
GO:0009263	BP	GO:0009263	deoxyribonucleotide biosynthetic process	6/588	15/18870	3.51347e-06	7.57745e-05	6.72435e-05	6241/6240/1841/1633/7298/6470	6
GO:0009265	BP	GO:0009265	2'-deoxyribonucleotide biosynthetic process	6/588	15/18870	3.51347e-06	7.57745e-05	6.72435e-05	6241/6240/1841/1633/7298/6470	6
GO:0046385	BP	GO:0046385	deoxyribose phosphate biosynthetic process	6/588	15/18870	3.51347e-06	7.57745e-05	6.72435e-05	6241/6240/1841/1633/7298/6470	6
GO:0046599	BP	GO:0046599	regulation of centriole replication	7/588	23/18870	4.36853e-06	9.37143e-05	8.31635e-05	10733/55835/6491/672/23636/163786/10432	7
GO:1902808	BP	GO:1902808	positive regulation of cell cycle G1/S phase transition	11/588	65/18870	4.76208e-06	0.000101616	9.01758e-05	81610/6241/55835/6240/6491/7027/6909/2146/28984/163786/27085	11
GO:0010972	BP	GO:0010972	negative regulation of G2/M transition of mitotic cell cycle	11/588	67/18870	6.46245e-06	0.000137174	0.00012173	63967/983/51514/9212/5347/580/5885/672/1111/90381/29980	11
GO:0006301	BP	GO:0006301	postreplication repair	8/588	34/18870	7.51745e-06	0.000158732	0.000140862	5427/51514/672/7398/10714/5111/5424/56852	8
GO:0051098	BP	GO:0051098	regulation of binding	23/588	262/18870	8.41142e-06	0.000176684	0.000156792	1869/6790/55355/51053/3146/9212/5347/3925/5899/3148/81620/5901/3676/84444/4233/117854/1663/5468/302/9270/10763/857/60	23
GO:0050657	BP	GO:0050657	nucleic acid transport	17/588	158/18870	9.15043e-06	0.000190225	0.000168809	7538/57122/55706/3181/9793/10762/3178/129401/10212/7514/23089/6428/23636/5901/10189/6426/9961	17
GO:0050658	BP	GO:0050658	RNA transport	17/588	158/18870	9.15043e-06	0.000190225	0.000168809	7538/57122/55706/3181/9793/10762/3178/129401/10212/7514/23089/6428/23636/5901/10189/6426/9961	17
GO:0006298	BP	GO:0006298	mismatch repair	8/588	35/18870	9.48074e-06	0.000196081	0.000174006	10535/84515/3146/9156/10714/5111/3978/4439	8
GO:1902117	BP	GO:1902117	positive regulation of organelle assembly	12/588	83/18870	9.64569e-06	0.000198475	0.00017613	10733/55835/55704/6491/29899/10615/5899/23636/163786/55329/4478/6382	12
GO:0051028	BP	GO:0051028	mRNA transport	15/588	127/18870	9.90279e-06	0.000202731	0.000179906	7538/57122/55706/3181/10762/3178/129401/10212/7514/23089/6428/23636/10189/6426/9961	15
GO:0051987	BP	GO:0051987	positive regulation of attachment of spindle microtubules to kinetochore	5/588	11/18870	1.14191e-05	0.000232592	0.000206406	332/55143/3619/891/9212	5
GO:0051236	BP	GO:0051236	establishment of RNA localization	17/588	161/18870	1.17581e-05	0.000238293	0.000211465	7538/57122/55706/3181/9793/10762/3178/129401/10212/7514/23089/6428/23636/5901/10189/6426/9961	17
GO:0000076	BP	GO:0000076	DNA replication checkpoint signaling	6/588	18/18870	1.20302e-05	0.000241383	0.000214207	63967/8914/81620/90381/8318/1763	6
GO:1904666	BP	GO:1904666	regulation of ubiquitin protein ligase activity	6/588	18/18870	1.20302e-05	0.000241383	0.000214207	4085/5347/991/27338/11065/26271	6
GO:0009314	BP	GO:0009314	response to radiation	31/588	428/18870	1.30419e-05	0.000260386	0.000231071	1894/55872/6240/10635/51514/9212/8438/2237/580/5501/25788/5888/2177/672/7398/142/10714/2189/55159/51435/90381/5111/63979/675/83695/5295/8243/1032/5424/10636/4314	31
GO:0007292	BP	GO:0007292	female gamete generation	17/588	163/18870	1.38469e-05	0.000274626	0.000243708	9319/259266/6790/84515/23397/7272/10403/5347/9133/7153/84930/26271/29781/994/8654/675/317761	17
GO:0006282	BP	GO:0006282	regulation of DNA repair	20/588	215/18870	1.38913e-05	0.000274626	0.000243708	2305/3146/55010/116028/10635/580/8914/7913/10721/5888/672/7398/142/1111/2521/5111/63979/1663/8193/60	20
GO:0007095	BP	GO:0007095	mitotic G2 DNA damage checkpoint signaling	8/588	37/18870	1.4721e-05	0.000289609	0.000257004	63967/983/51514/5347/672/1111/90381/29980	8
GO:0010569	BP	GO:0010569	regulation of double-strand break repair via homologous recombination	11/588	73/18870	1.51147e-05	0.00029591	0.000262595	55010/116028/10635/8914/10721/5888/142/1111/2521/63979/60	11
GO:0006913	BP	GO:0006913	nucleocytoplasmic transport	26/588	330/18870	1.53979e-05	0.000298557	0.000264944	1894/3838/983/5902/23649/57122/55612/55706/3181/580/5501/10762/3178/129401/1434/10212/7514/6428/23636/7531/5901/4000/10189/5295/10636/3320	26
GO:0051169	BP	GO:0051169	nuclear transport	26/588	330/18870	1.53979e-05	0.000298557	0.000264944	1894/3838/983/5902/23649/57122/55612/55706/3181/580/5501/10762/3178/129401/1434/10212/7514/6428/23636/7531/5901/4000/10189/5295/10636/3320	26
GO:0000212	BP	GO:0000212	meiotic spindle organization	6/588	19/18870	1.71207e-05	0.000328799	0.000291781	259266/6790/10403/9133/7283/26271	6
GO:0010968	BP	GO:0010968	regulation of microtubule nucleation	6/588	19/18870	1.71207e-05	0.000328799	0.000291781	9793/93323/5058/54801/23354/79441	6
GO:0031113	BP	GO:0031113	regulation of microtubule polymerization	10/588	61/18870	1.72273e-05	0.000329279	0.000292207	84722/3925/9793/93323/5058/2242/54801/23354/4233/79441	10
GO:2000779	BP	GO:2000779	regulation of double-strand break repair	15/588	133/18870	1.73566e-05	0.000330184	0.000293011	2305/55010/116028/10635/8914/7913/10721/5888/142/1111/2521/63979/1663/8193/60	15
GO:0045740	BP	GO:0045740	positive regulation of DNA replication	8/588	38/18870	1.81418e-05	0.000343502	0.000304829	983/80174/10926/8317/1017/81620/5111/1763	8
GO:0090306	BP	GO:0090306	meiotic spindle assembly	5/588	12/18870	1.90736e-05	0.000359458	0.000318989	259266/6790/10403/9133/26271	5
GO:0051653	BP	GO:0051653	spindle localization	10/588	62/18870	1.99744e-05	0.000374682	0.000332499	259266/4085/10403/5347/29899/10615/51203/1058/54908/1072	10
GO:0045814	BP	GO:0045814	negative regulation of gene expression, epigenetic	14/588	120/18870	2.24182e-05	0.000418577	0.000371452	4001/6839/3146/84823/29128/3070/1786/1017/26147/672/2146/1111/4000/84444	14
GO:0010212	BP	GO:0010212	response to ionizing radiation	15/588	138/18870	2.69898e-05	0.000501612	0.000445139	1894/6240/10635/8438/580/25788/5888/2177/672/142/55159/90381/63979/675/83695	15
GO:0090235	BP	GO:0090235	regulation of metaphase plate congression	5/588	13/18870	3.02005e-05	0.000556158	0.000493543	332/55143/3619/9212/10615	5
GO:2000105	BP	GO:2000105	positive regulation of DNA-templated DNA replication	5/588	13/18870	3.02005e-05	0.000556158	0.000493543	80174/10926/8317/1017/81620	5
GO:0044818	BP	GO:0044818	mitotic G2/M transition checkpoint	9/588	53/18870	3.39429e-05	0.000622235	0.000552181	63967/983/51514/5347/580/672/1111/90381/29980	9
GO:0051445	BP	GO:0051445	regulation of meiotic cell cycle	10/588	66/18870	3.50532e-05	0.000639682	0.000567664	9319/259266/9088/995/10635/7272/991/26271/994/64682	10
GO:0001833	BP	GO:0001833	inner cell mass cell proliferation	5/588	14/18870	4.57757e-05	0.000827863	0.000734658	54892/84296/9837/1111/675	5
GO:0006287	BP	GO:0006287	base-excision repair, gap-filling	5/588	14/18870	4.57757e-05	0.000827863	0.000734658	2237/5111/3978/5426/5424	5
GO:0072698	BP	GO:0072698	protein localization to microtubule cytoskeleton	9/588	55/18870	4.60781e-05	0.000829611	0.00073621	6790/9585/81610/7272/6491/10615/51134/23636/64770	9
GO:0006403	BP	GO:0006403	RNA localization	18/588	197/18870	4.68968e-05	0.000835025	0.000741014	7538/57122/55706/3181/9793/10762/3178/129401/10212/7514/23089/6428/23636/5901/10189/6426/9961/22948	18
GO:0051642	BP	GO:0051642	centrosome localization	7/588	32/18870	4.69999e-05	0.000835025	0.000741014	259266/6790/4085/9787/29899/51134/7430	7
GO:0061842	BP	GO:0061842	microtubule organizing center localization	7/588	32/18870	4.69999e-05	0.000835025	0.000741014	259266/6790/4085/9787/29899/51134/7430	7
GO:0006284	BP	GO:0006284	base-excision repair	8/588	44/18870	5.57773e-05	0.000982314	0.000871721	2237/10721/142/5111/3978/5426/5424/1763	8
GO:0021762	BP	GO:0021762	substantia nigra development	8/588	44/18870	5.57773e-05	0.000982314	0.000871721	10971/1152/7533/7531/801/64770/60/4129	8
GO:0051293	BP	GO:0051293	establishment of spindle localization	9/588	57/18870	6.16869e-05	0.00108167	0.000959888	4085/10403/5347/29899/10615/51203/1058/54908/1072	9
GO:0032271	BP	GO:0032271	regulation of protein polymerization	18/588	204/18870	7.39602e-05	0.00128714	0.00114223	84722/3925/822/9793/93323/342184/5058/2242/54801/80115/23354/4233/29767/25959/23406/5217/79441/3320	18
GO:0031145	BP	GO:0031145	anaphase-promoting complex-dependent catabolic process	6/588	24/18870	7.43623e-05	0.00128714	0.00114223	5347/991/1017/27338/11065/64682	6
GO:2000001	BP	GO:2000001	regulation of DNA damage checkpoint	6/588	24/18870	7.43623e-05	0.00128714	0.00114223	79968/580/5888/672/55159/675	6
GO:0044380	BP	GO:0044380	protein localization to cytoskeleton	9/588	59/18870	8.15261e-05	0.00139913	0.00124161	6790/9585/81610/7272/6491/10615/51134/23636/64770	9
GO:0071168	BP	GO:0071168	protein localization to chromatin	9/588	59/18870	8.15261e-05	0.00139913	0.00124161	84515/5347/7443/1058/253714/5885/2146/142/4796	9
GO:0009411	BP	GO:0009411	response to UV	15/588	152/18870	8.31271e-05	0.00142056	0.00126062	55872/51514/9212/2237/7398/142/10714/51435/5111/675/83695/5295/1032/5424/4314	15
GO:0071900	BP	GO:0071900	regulation of protein serine/threonine kinase activity	22/588	285/18870	9.2619e-05	0.00157609	0.00139864	890/9088/899/995/7070/891/84722/5347/9133/1033/5899/5058/1031/2146/28984/5468/1032/801/2246/60/5577/10636	22
GO:0019985	BP	GO:0019985	translesion synthesis	6/588	25/18870	9.5283e-05	0.00161461	0.00143283	5427/51514/7398/10714/5111/5424	6
GO:0034504	BP	GO:0034504	protein localization to nucleus	23/588	310/18870	0.000117446	0.00198185	0.00175872	1894/4001/3838/84823/983/5347/23649/57122/55612/580/10762/129401/1434/142/7514/23636/7531/5901/4000/5295/22948/2752/3320	23
GO:0031507	BP	GO:0031507	heterochromatin formation	11/588	91/18870	0.000121278	0.00203798	0.00180853	4001/6839/3146/84823/29128/3070/1786/1017/2146/4000/84444	11
GO:1902410	BP	GO:1902410	mitotic cytokinetic process	6/588	27/18870	0.000151035	0.00252748	0.00224293	55165/9585/10112/128239/23636/116840	6
GO:0031100	BP	GO:0031100	animal organ regeneration	9/588	64/18870	0.000155642	0.00259381	0.00230179	890/6790/983/2146/7298/5111/6426/7351/7049	9
GO:0044837	BP	GO:0044837	actomyosin contractile ring organization	4/588	10/18870	0.00016872	0.0027815	0.00246835	54443/29127/1894/128239	4
GO:1901993	BP	GO:1901993	regulation of meiotic cell cycle phase transition	4/588	10/18870	0.00016872	0.0027815	0.00246835	9088/995/7272/994	4
GO:0051099	BP	GO:0051099	positive regulation of binding	13/588	127/18870	0.000168973	0.0027815	0.00246835	51053/3146/3925/5899/3148/81620/5901/4233/117854/1663/5468/302/857	13
GO:1902115	BP	GO:1902115	regulation of organelle assembly	18/588	218/18870	0.000171959	0.00281916	0.00250176	10733/55835/55704/6491/5347/29899/10615/5899/672/23636/163786/7430/10432/116840/55329/10198/4478/6382	18
GO:0045143	BP	GO:0045143	homologous chromosome segregation	9/588	65/18870	0.00017574	0.00286947	0.00254642	9319/29893/5347/84057/55706/9232/2177/4439/317761	9
GO:0007096	BP	GO:0007096	regulation of exit from mitosis	5/588	18/18870	0.000176636	0.00287247	0.00254907	54443/113130/9735/11065/28984	5
GO:0071478	BP	GO:0071478	cellular response to radiation	16/588	181/18870	0.000179229	0.00290293	0.00257611	1894/55872/10635/9212/580/5888/672/142/10714/5111/63979/675/83695/5295/5424/4314	16
GO:1900087	BP	GO:1900087	positive regulation of G1/S transition of mitotic cell cycle	8/588	52/18870	0.000190309	0.00307006	0.00272442	6241/55835/6240/6491/7027/28984/163786/27085	8
GO:0010833	BP	GO:0010833	telomere maintenance via telomere lengthening	10/588	81/18870	0.000205516	0.00330218	0.0029304	9212/4751/3181/80119/3178/5888/142/64858/22948/3320	10
GO:0040001	BP	GO:0040001	establishment of mitotic spindle localization	7/588	40/18870	0.000209784	0.00335737	0.00297939	4085/10403/5347/29899/51203/1058/54908	7
GO:0051170	BP	GO:0051170	import into nucleus	15/588	166/18870	0.000222558	0.00354773	0.00314831	1894/3838/983/23649/57122/55612/10762/3178/129401/1434/23636/5901/4000/5295/3320	15
GO:0097421	BP	GO:0097421	liver regeneration	6/588	29/18870	0.00022987	0.00364987	0.00323895	6790/2146/7298/5111/6426/7351	6
GO:1902903	BP	GO:1902903	regulation of supramolecular fiber organization	26/588	389/18870	0.000233872	0.00369885	0.00328242	26586/55704/84722/22974/3925/822/9793/93323/342184/5058/1073/2242/54801/80115/23354/28984/4233/29767/25959/2764/5829/23406/9270/5295/5217/79441	26
GO:0051261	BP	GO:0051261	protein depolymerization	12/588	115/18870	0.000249029	0.00392318	0.00348149	81930/26586/22974/11004/3925/822/9793/1073/29767/10763/1072/50861	12
GO:0014855	BP	GO:0014855	striated muscle cell proliferation	10/588	83/18870	0.000251738	0.00395043	0.00350567	983/79980/10403/6909/3516/2242/6910/3082/858/7049	10
GO:0001765	BP	GO:0001765	membrane raft assembly	4/588	11/18870	0.000258606	0.00401137	0.00355976	2013/302/857/858	4
GO:0032060	BP	GO:0032060	bleb assembly	4/588	11/18870	0.000258606	0.00401137	0.00355976	54443/4638/2013/2012	4
GO:0085020	BP	GO:0085020	protein K6-linked ubiquitination	4/588	11/18870	0.000258606	0.00401137	0.00355976	580/29089/27338/672	4
GO:0001824	BP	GO:0001824	blastocyst development	12/588	116/18870	0.000270063	0.00417305	0.00370323	54892/84296/6241/55723/4678/9837/4751/5501/824/1111/675/50861	12
GO:0070828	BP	GO:0070828	heterochromatin organization	11/588	100/18870	0.000282142	0.00434304	0.00385408	4001/6839/3146/84823/29128/3070/1786/1017/2146/4000/84444	11
GO:0009394	BP	GO:0009394	2'-deoxyribonucleotide metabolic process	7/588	42/18870	0.000287657	0.00439439	0.00389965	6241/6240/1841/55270/1633/7298/6470	7
GO:0051294	BP	GO:0051294	establishment of spindle orientation	7/588	42/18870	0.000287657	0.00439439	0.00389965	4085/10403/5347/29899/10615/1058/54908	7
GO:0031032	BP	GO:0031032	actomyosin structure organization	17/588	208/18870	0.000291275	0.00443288	0.0039338	54443/29127/1894/55704/128239/3925/5058/1073/399687/28984/4233/29767/5829/9270/5295/5217/5239	17
GO:0000018	BP	GO:0000018	regulation of DNA recombination	13/588	136/18870	0.000333285	0.00503327	0.0044666	3838/55010/116028/10635/8914/10721/5888/142/1111/2521/10189/63979/60	13
GO:0009262	BP	GO:0009262	deoxyribonucleotide metabolic process	7/588	43/18870	0.00033447	0.00503327	0.0044666	6241/6240/1841/55270/1633/7298/6470	7
GO:0019692	BP	GO:0019692	deoxyribose phosphate metabolic process	7/588	43/18870	0.00033447	0.00503327	0.0044666	6241/6240/1841/55270/1633/7298/6470	7
GO:0007064	BP	GO:0007064	mitotic sister chromatid cohesion	6/588	31/18870	0.000337942	0.00506662	0.0044962	699/113130/991/5885/8243/79075	6
GO:0007264	BP	GO:0007264	small GTPase mediated signal transduction	30/588	491/18870	0.000375303	0.00560592	0.00497478	29127/9824/1894/890/9928/2305/1123/55704/128239/3925/29899/117178/1017/5899/89839/10971/9448/84986/23636/4233/4254/25959/55103/25894/1072/50861/23682/25791/57569/58504	30
GO:0048012	BP	GO:0048012	hepatocyte growth factor receptor signaling pathway	4/588	12/18870	0.000378372	0.0056309	0.00499695	3925/5058/4233/3082	4
GO:0045840	BP	GO:0045840	positive regulation of mitotic nuclear division	7/588	44/18870	0.000387195	0.00574103	0.00509468	6790/9787/991/51203/11065/23636/28984	7
GO:0010458	BP	GO:0010458	exit from mitosis	6/588	32/18870	0.000405083	0.00596241	0.00529113	54443/113130/9735/27338/11065/28984	6
GO:0090169	BP	GO:0090169	regulation of spindle assembly	6/588	32/18870	0.000405083	0.00596241	0.00529113	55835/6491/5347/29899/10615/163786	6
GO:0007019	BP	GO:0007019	microtubule depolymerization	7/588	45/18870	0.000446362	0.0065461	0.00580911	81930/26586/22974/11004/3925/9793/50861	7
GO:0001832	BP	GO:0001832	blastocyst growth	5/588	22/18870	0.000489648	0.00715489	0.00634936	54892/84296/9837/1111/675	5
GO:0001889	BP	GO:0001889	liver development	13/588	142/18870	0.000506122	0.00736892	0.0065393	6790/2146/7298/5111/3184/23705/4233/3082/6426/2246/7351/6926/7049	13
GO:0051785	BP	GO:0051785	positive regulation of nuclear division	8/588	60/18870	0.000520296	0.00754803	0.00669824	6790/9787/10635/991/51203/11065/23636/28984	8
GO:0006606	BP	GO:0006606	protein import into nucleus	14/588	161/18870	0.000526932	0.0076169	0.00675936	1894/3838/983/23649/57122/55612/10762/129401/1434/23636/5901/4000/5295/3320	14
GO:0033262	BP	GO:0033262	regulation of nuclear cell cycle DNA replication	4/588	13/18870	0.000533115	0.0076243	0.00676592	80174/10926/8317/81620	4
GO:0036302	BP	GO:0036302	atrioventricular canal development	4/588	13/18870	0.000533115	0.0076243	0.00676592	3037/6909/3516/6926	4
GO:0090435	BP	GO:0090435	protein localization to nuclear envelope	4/588	13/18870	0.000533115	0.0076243	0.00676592	4001/84823/5347/4000	4
GO:0060317	BP	GO:0060317	cardiac epithelial to mesenchymal transition	6/588	34/18870	0.000570277	0.00809833	0.00718659	3037/3516/2013/55273/6926/7049	6
GO:0071539	BP	GO:0071539	protein localization to centrosome	6/588	34/18870	0.000570277	0.00809833	0.00718659	6790/6491/10615/51134/23636/64770	6
GO:0006997	BP	GO:0006997	nucleus organization	13/588	144/18870	0.000578438	0.00818541	0.00726386	4001/6839/84823/983/5347/57122/7443/55706/129401/3148/1111/4000/1663	13
GO:0061008	BP	GO:0061008	hepaticobiliary system development	13/588	145/18870	0.000617751	0.00871116	0.00773042	6790/2146/7298/5111/3184/23705/4233/3082/6426/2246/7351/6926/7049	13
GO:0032091	BP	GO:0032091	negative regulation of protein binding	9/588	77/18870	0.000637413	0.00895709	0.00794867	6790/9212/5899/3676/1663/9270/10763/857/60	9
GO:0000132	BP	GO:0000132	establishment of mitotic spindle orientation	6/588	35/18870	0.00067035	0.00935475	0.00830155	4085/10403/5347/29899/1058/54908	6
GO:1905508	BP	GO:1905508	protein localization to microtubule organizing center	6/588	35/18870	0.00067035	0.00935475	0.00830155	6790/6491/10615/51134/23636/64770	6
GO:0015931	BP	GO:0015931	nucleobase-containing compound transport	17/588	225/18870	0.000717801	0.00998238	0.00885852	7538/57122/55706/3181/9793/10762/3178/129401/10212/7514/23089/6428/23636/5901/10189/6426/9961	17
GO:0051177	BP	GO:0051177	meiotic sister chromatid cohesion	4/588	14/18870	0.00072805	0.0100901	0.00895414	701/699/5885/8243	4
GO:0045739	BP	GO:0045739	positive regulation of DNA repair	12/588	130/18870	0.000763911	0.0105509	0.00936301	2305/3146/10635/8914/672/7398/142/2521/5111/1663/8193/60	12
GO:0007163	BP	GO:0007163	establishment or maintenance of cell polarity	17/588	228/18870	0.000832241	0.0114554	0.0101657	9585/4085/10403/5347/11004/55612/29899/10615/9793/1058/399687/4000/54908/8825/60/3320/4478	17
GO:0006312	BP	GO:0006312	mitotic recombination	5/588	25/18870	0.000914484	0.0125446	0.0111323	25788/5888/675/348654/7517	5
GO:0071732	BP	GO:0071732	cellular response to nitric oxide	4/588	15/18870	0.000968466	0.0132401	0.0117495	890/1017/3184/4314	4
GO:0018105	BP	GO:0018105	peptidyl-serine phosphorylation	20/588	295/18870	0.000998962	0.013565	0.0120378	6790/63967/55872/7272/983/5347/7443/8317/1017/5058/84930/7867/117854/3082/8986/29941/960/857/5217/3320	20
GO:0051056	BP	GO:0051056	regulation of small GTPase mediated signal transduction	20/588	295/18870	0.000998962	0.013565	0.0120378	29127/9824/1894/9928/2305/1123/3925/117178/89839/9448/84986/23636/4233/4254/25959/25894/50861/25791/57569/58504	20
GO:0048857	BP	GO:0048857	neural nucleus development	8/588	67/18870	0.00109662	0.0148411	0.0131703	10971/1152/7533/7531/801/64770/60/4129	8
GO:0051438	BP	GO:0051438	regulation of ubiquitin-protein transferase activity	6/588	39/18870	0.00121273	0.0163576	0.014516	4085/5347/991/27338/11065/26271	6
GO:0007129	BP	GO:0007129	homologous chromosome pairing at meiosis	7/588	53/18870	0.00122345	0.0164472	0.0145955	9319/29893/84057/55706/2177/4439/317761	7
GO:0006266	BP	GO:0006266	DNA ligation	4/588	16/18870	0.00125968	0.0167666	0.0148789	3146/7153/5888/3978	4
GO:0046653	BP	GO:0046653	tetrahydrofolate metabolic process	4/588	16/18870	0.00125968	0.0167666	0.0148789	4522/7298/1719/6470	4
GO:0051014	BP	GO:0051014	actin filament severing	4/588	16/18870	0.00125968	0.0167666	0.0148789	822/1073/2764/1072	4
GO:0001837	BP	GO:0001837	epithelial to mesenchymal transition	14/588	178/18870	0.00140674	0.0186624	0.0165613	81610/3037/3516/2146/2013/161742/6910/28984/2295/3082/6275/55273/6926/7049	14
GO:0071479	BP	GO:0071479	cellular response to ionizing radiation	8/588	70/18870	0.00146324	0.0193484	0.0171701	1894/10635/580/5888/672/63979/675/83695	8
GO:0007015	BP	GO:0007015	actin filament organization	27/588	464/18870	0.0014845	0.0195653	0.0173626	283431/55704/128239/3925/822/342184/5058/1073/2013/80115/28984/7430/4233/29767/7170/25959/2764/7456/5829/23406/9270/7171/5295/81624/1072/3092/5217	27
GO:0043254	BP	GO:0043254	regulation of protein-containing complex assembly	25/588	419/18870	0.00156004	0.020494	0.0181867	9928/55355/3146/84722/3925/55612/822/9793/93323/342184/5899/5058/2242/54801/80115/23354/4233/29767/25959/23406/5217/79441/3320/4314/4478	25
GO:0000380	BP	GO:0000380	alternative mRNA splicing, via spliceosome	8/588	71/18870	0.00160498	0.0208392	0.018493	27316/4670/3178/3191/6421/6434/6426/5725	8
GO:0007063	BP	GO:0007063	regulation of sister chromatid cohesion	4/588	17/18870	0.00160699	0.0208392	0.018493	699/2237/5885/1663	4
GO:0051447	BP	GO:0051447	negative regulation of meiotic cell cycle	4/588	17/18870	0.00160699	0.0208392	0.018493	9319/9088/7272/26271	4
GO:1902170	BP	GO:1902170	cellular response to reactive nitrogen species	4/588	17/18870	0.00160699	0.0208392	0.018493	890/1017/3184/4314	4
GO:0110020	BP	GO:0110020	regulation of actomyosin structure organization	10/588	105/18870	0.00162376	0.0209892	0.0186261	1894/55704/3925/5058/28984/4233/5829/9270/5295/5217	10
GO:0043393	BP	GO:0043393	regulation of protein binding	12/588	142/18870	0.00164858	0.0212419	0.0188504	6790/9212/5347/5899/5901/3676/1663/302/9270/10763/857/60	12
GO:0032147	BP	GO:0032147	activation of protein kinase activity	9/588	88/18870	0.0016698	0.0214469	0.0190323	1894/9928/63967/55704/22974/2013/79866/9270/2246	9
GO:0018209	BP	GO:0018209	peptidyl-serine modification	20/588	308/18870	0.00167708	0.0214719	0.0190545	6790/63967/55872/7272/983/5347/7443/8317/1017/5058/84930/7867/117854/3082/8986/29941/960/857/5217/3320	20
GO:0045936	BP	GO:0045936	negative regulation of phosphate metabolic process	23/588	376/18870	0.00171972	0.0219482	0.0194772	55872/7070/5347/55450/1031/84930/142/161742/5167/9021/7531/23705/5468/3082/9270/9961/1032/801/857/5577/8651/10636/135228	23
GO:0010563	BP	GO:0010563	negative regulation of phosphorus metabolic process	23/588	377/18870	0.00177947	0.0226391	0.0200903	55872/7070/5347/55450/1031/84930/142/161742/5167/9021/7531/23705/5468/3082/9270/9961/1032/801/857/5577/8651/10636/135228	23
GO:0051494	BP	GO:0051494	negative regulation of cytoskeleton organization	13/588	163/18870	0.00181519	0.0230209	0.0204291	26586/899/22974/3925/822/672/10432/4233/29767/25959/2764/5295/5217	13
GO:0072089	BP	GO:0072089	stem cell proliferation	11/588	125/18870	0.0018407	0.0232481	0.0206307	55612/3516/3148/1031/5396/4254/675/10763/860/135228/6926	11
GO:1901186	BP	GO:1901186	positive regulation of ERBB signaling pathway	5/588	29/18870	0.00184463	0.0232481	0.0206307	55704/5899/3516/23636/3092	5
GO:0034644	BP	GO:0034644	cellular response to UV	9/588	90/18870	0.0019542	0.0245523	0.0217881	55872/9212/142/10714/5111/83695/5295/5424/4314	9
GO:0032273	BP	GO:0032273	positive regulation of protein polymerization	9/588	91/18870	0.00211021	0.02643	0.0234544	84722/9793/342184/5058/2242/80115/4233/5217/3320	9
GO:0046822	BP	GO:0046822	regulation of nucleocytoplasmic transport	10/588	109/18870	0.0021491	0.0266918	0.0236868	1894/983/55612/580/5501/7514/7531/5901/5295/3320	10
GO:0000002	BP	GO:0000002	mitochondrial genome maintenance	5/588	30/18870	0.00215758	0.0266918	0.0236868	6240/80119/142/92667/1763	5
GO:0060045	BP	GO:0060045	positive regulation of cardiac muscle cell proliferation	5/588	30/18870	0.00215758	0.0266918	0.0236868	983/6909/3516/6910/7049	5
GO:0070979	BP	GO:0070979	protein K11-linked ubiquitination	5/588	30/18870	0.00215758	0.0266918	0.0236868	29089/27338/11065/64682/10477	5
GO:0006405	BP	GO:0006405	RNA export from nucleus	9/588	92/18870	0.00227598	0.0280705	0.0249102	57122/3181/3178/10212/7514/6428/23636/5901/10189	9
GO:0150117	BP	GO:0150117	positive regulation of cell-substrate junction organization	5/588	31/18870	0.00250752	0.0308317	0.0273606	7070/342184/9448/9270/5295	5
GO:0048704	BP	GO:0048704	embryonic skeletal system morphogenesis	9/588	94/18870	0.00263854	0.0322461	0.0286157	4522/3215/5396/3216/6935/3213/860/3202/3217	9
GO:0051492	BP	GO:0051492	regulation of stress fiber assembly	9/588	94/18870	0.00263854	0.0322461	0.0286157	55704/3925/5058/28984/4233/5829/9270/5295/5217	9
GO:1904356	BP	GO:1904356	regulation of telomere maintenance via telomere lengthening	7/588	61/18870	0.00279667	0.0340754	0.030239	9212/4751/3181/80119/3178/142/22948	7
GO:0072091	BP	GO:0072091	regulation of stem cell proliferation	9/588	95/18870	0.00283619	0.0344529	0.0305741	55612/3516/3148/1031/5396/4254/860/135228/6926	9
GO:0031116	BP	GO:0031116	positive regulation of microtubule polymerization	5/588	32/18870	0.00289686	0.0349866	0.0310477	84722/9793/5058/2242/4233	5
GO:0051972	BP	GO:0051972	regulation of telomerase activity	6/588	46/18870	0.00289748	0.0349866	0.0310477	9212/4751/3181/80119/3184/3320	6
GO:0042693	BP	GO:0042693	muscle cell fate commitment	4/588	20/18870	0.00303771	0.0364616	0.0323566	6909/3516/6910/6926	4
GO:0071731	BP	GO:0071731	response to nitric oxide	4/588	20/18870	0.00303771	0.0364616	0.0323566	890/1017/3184/4314	4
GO:0032070	BP	GO:0032070	regulation of deoxyribonuclease activity	3/588	10/18870	0.00306658	0.0365903	0.0324708	3146/5111/1663	3
GO:0051660	BP	GO:0051660	establishment of centrosome localization	3/588	10/18870	0.00306658	0.0365903	0.0324708	4085/51134/7430	3
GO:0001556	BP	GO:0001556	oocyte maturation	5/588	33/18870	0.00332804	0.0394765	0.035032	9319/6790/26271/994/675	5
GO:1904893	BP	GO:1904893	negative regulation of receptor signaling pathway via STAT	5/588	33/18870	0.00332804	0.0394765	0.035032	9021/8835/5468/857/8651	5
GO:0042326	BP	GO:0042326	negative regulation of phosphorylation	20/588	327/18870	0.00334591	0.0395675	0.0351128	55872/7070/5347/55450/1031/161742/5167/9021/23705/5468/3082/9270/9961/1032/801/857/5577/8651/10636/135228	20
GO:0045860	BP	GO:0045860	positive regulation of protein kinase activity	18/588	282/18870	0.00335534	0.0395675	0.0351128	1894/1062/9928/63967/55704/84722/22974/5899/5058/2146/2013/28984/79866/9270/801/2246/3320/23531	18
GO:1902905	BP	GO:1902905	positive regulation of supramolecular fiber organization	13/588	175/18870	0.00337985	0.0397404	0.0352662	55704/84722/9793/342184/5058/1073/2242/80115/28984/4233/5829/9270/5217	13
GO:0030010	BP	GO:0030010	establishment of cell polarity	12/588	156/18870	0.00360302	0.0422413	0.0374856	9585/4085/10403/5347/55612/29899/10615/1058/399687/54908/3320/4478	12
GO:1903312	BP	GO:1903312	negative regulation of mRNA metabolic process	9/588	99/18870	0.00374664	0.0437977	0.0388668	1869/7538/3181/580/27316/2521/3184/5725/10492	9
GO:0031396	BP	GO:0031396	regulation of protein ubiquitination	14/588	200/18870	0.00410626	0.0468007	0.0415317	4085/55215/5347/991/27338/672/11065/26271/2295/6502/64359/27085/857/3320	14
GO:0031953	BP	GO:0031953	negative regulation of protein autophosphorylation	3/588	11/18870	0.00411958	0.0468007	0.0415317	5167/9961/857	3
GO:0033148	BP	GO:0033148	positive regulation of intracellular estrogen receptor signaling pathway	3/588	11/18870	0.00411958	0.0468007	0.0415317	5058/142/6502	3
GO:0035561	BP	GO:0035561	regulation of chromatin binding	3/588	11/18870	0.00411958	0.0468007	0.0415317	51053/81620/1663	3
GO:0042276	BP	GO:0042276	error-prone translesion synthesis	3/588	11/18870	0.00411958	0.0468007	0.0415317	5427/7398/10714	3
GO:0044857	BP	GO:0044857	plasma membrane raft organization	3/588	11/18870	0.00411958	0.0468007	0.0415317	2013/857/858	3
GO:0060923	BP	GO:0060923	cardiac muscle cell fate commitment	3/588	11/18870	0.00411958	0.0468007	0.0415317	3516/6910/6926	3
GO:0072697	BP	GO:0072697	protein localization to cell cortex	3/588	11/18870	0.00411958	0.0468007	0.0415317	5347/29899/7430	3
GO:0072711	BP	GO:0072711	cellular response to hydroxyurea	3/588	11/18870	0.00411958	0.0468007	0.0415317	8914/5888/1663	3
GO:1901844	BP	GO:1901844	regulation of cell communication by electrical coupling involved in cardiac conduction	3/588	11/18870	0.00411958	0.0468007	0.0415317	6910/801/857	3
GO:0090130	BP	GO:0090130	tissue migration	22/588	380/18870	0.00416018	0.0471293	0.0418233	54443/3146/3037/55612/9448/2013/161742/28984/147372/4233/4254/25959/5468/5829/72/9270/29941/1634/2752/6273/2246/5217	22
GO:0001570	BP	GO:0001570	vasculogenesis	8/588	83/18870	0.0043031	0.0486118	0.0431389	3037/10052/2013/161742/6910/857/55273/7049	8
GO:0033146	BP	GO:0033146	regulation of intracellular estrogen receptor signaling pathway	5/588	35/18870	0.00432572	0.0487308	0.0432444	5058/672/142/6502/25959	5
GO:0032042	BP	GO:0032042	mitochondrial DNA metabolic process	4/588	22/18870	0.00436589	0.0487746	0.0432834	6240/142/92667/1763	4
GO:0032069	BP	GO:0032069	regulation of nuclease activity	4/588	22/18870	0.00436589	0.0487746	0.0432834	3146/3148/5111/1663	4
GO:0051443	BP	GO:0051443	positive regulation of ubiquitin-protein transferase activity	4/588	22/18870	0.00436589	0.0487746	0.0432834	5347/991/27338/11065	4
GO:0006305	BP	GO:0006305	DNA alkylation	6/588	50/18870	0.00442748	0.0491902	0.0436521	54069/3070/1786/2146/142/90853	6
GO:0006306	BP	GO:0006306	DNA methylation	6/588	50/18870	0.00442748	0.0491902	0.0436521	54069/3070/1786/2146/142/90853	6
GO:0098687	CC	GO:0098687	chromosomal region	95/604	399/19886	7.85095e-58	3.54863e-55	2.87593e-55	147841/57405/81930/6790/1062/10051/11130/64151/701/221150/55355/54069/79172/2491/4085/6839/11339/332/699/113130/55143/55839/3619/10635/79019/3070/3835/7272/4172/91687/983/79980/891/9212/10403/64946/83540/55055/5347/23310/2237/57122/23468/4173/11004/4751/220134/991/90417/3181/10615/79682/5501/9735/9793/1786/1017/1058/80119/4174/4171/401541/387103/4176/5885/7153/5888/1063/2146/64105/142/1111/7514/9…	95
GO:0000793	CC	GO:0000793	condensed chromosome	79/604	281/19886	5.55339e-54	1.25507e-51	1.01715e-51	147841/54892/57405/81930/6790/1062/10051/11130/4288/64151/701/29893/221150/55355/23397/79172/2491/4085/6839/3146/332/699/55839/3619/79019/3835/7272/91687/79980/891/9212/10403/64946/83540/55055/5347/23310/57122/23468/11004/4751/220134/991/90417/10615/79682/5501/9735/9793/1017/7283/1058/401541/387103/5885/7153/5888/3148/1063/2177/672/64105/1111/7514/9184/81620/55166/29781/9918/54908/348235/80152/67…	79
GO:0000775	CC	GO:0000775	chromosome, centromeric region	71/604	258/19886	8.44796e-48	1.27283e-45	1.03154e-45	147841/57405/81930/6790/1062/10051/11130/64151/701/221150/55355/54069/79172/2491/4085/6839/11339/332/699/113130/55143/55839/3619/79019/3070/3835/7272/91687/79980/891/9212/10403/64946/83540/55055/5347/23310/57122/23468/11004/4751/220134/991/90417/10615/79682/5501/9735/9793/1786/1058/401541/387103/5885/7153/1063/2146/64105/7514/9184/81620/55166/9918/54908/348235/80152/8243/27085/79075/60/55320	71
GO:0000779	CC	GO:0000779	condensed chromosome, centromeric region	58/604	182/19886	3.82236e-43	4.31927e-41	3.50048e-41	147841/57405/81930/6790/1062/11130/64151/701/221150/55355/79172/2491/4085/332/699/55839/3619/79019/3835/7272/91687/79980/891/9212/10403/64946/83540/55055/5347/23310/57122/23468/11004/4751/220134/991/90417/10615/79682/5501/9735/9793/1058/401541/387103/1063/64105/7514/9184/81620/55166/9918/54908/348235/80152/8243/27085/60	58
GO:0000776	CC	GO:0000776	kinetochore	54/604	171/19886	5.63139e-40	5.09078e-38	4.12573e-38	147841/57405/81930/6790/1062/11130/701/221150/55355/79172/2491/4085/332/699/55839/3619/79019/3835/7272/91687/79980/891/9212/10403/64946/83540/55055/5347/57122/23468/11004/4751/220134/991/90417/10615/79682/5501/9735/9793/401541/387103/1063/64105/7514/9184/81620/55166/54908/348235/80152/8243/27085/60	54
GO:0005819	CC	GO:0005819	spindle	79/604	431/19886	4.34608e-39	3.27405e-37	2.65339e-37	29127/3832/1894/259266/81930/6790/1062/9928/9585/701/81610/26586/221150/24137/4085/150468/9493/3833/332/9055/55143/9787/3161/10460/3619/3835/10112/7272/983/79980/891/56992/84722/9212/55055/5347/10383/22974/11004/4751/25886/29899/220134/991/145508/90417/10615/822/9735/9793/93323/51203/8317/10927/7283/5885/1063/203068/54801/440145/79801/84617/26271/23354/23636/10381/79866/994/54908/11064/348235/166…	79
GO:0000228	CC	GO:0000228	nuclear chromosome	52/604	228/19886	9.51308e-31	6.14273e-29	4.97827e-29	54892/5427/10051/5557/51659/64151/29893/84296/23397/6839/332/3619/4172/9837/5347/146956/23310/23649/4173/4751/8914/81611/7283/11169/4174/253714/4171/64785/4176/5885/7153/5888/672/142/1111/10714/5422/4175/29781/9918/23594/4796/5111/8318/63979/5426/675/317761/8243/5558/5424/10592	52
GO:0072686	CC	GO:0072686	mitotic spindle	42/604	184/19886	4.84468e-25	2.73724e-23	2.21835e-23	29127/3832/1894/259266/81930/6790/1062/9585/81610/26586/221150/4085/150468/9493/3833/9055/9787/10460/3835/983/9212/5347/10383/22974/29899/220134/90417/10615/822/93323/51203/8317/7283/203068/54801/84617/23354/23636/10381/11064/8243/79441	42
GO:0000922	CC	GO:0000922	spindle pole	40/604	176/19886	7.94917e-24	3.99225e-22	3.23545e-22	3832/259266/6790/9585/81610/26586/4085/150468/9055/9787/10460/79980/891/84722/9212/5347/22974/4751/25886/29899/991/145508/90417/10615/9735/9793/93323/7283/5885/1063/23636/994/54908/11064/1663/83541/8243/801/10636/84056	40
GO:0005657	CC	GO:0005657	replication fork	25/604	67/19886	3.58986e-21	1.62262e-19	1.31502e-19	5557/5983/29128/4172/146956/23649/5984/8914/5982/5985/1786/80119/11169/253714/142/1111/10714/5422/29980/4796/5111/5558/5424/56852/7517	25
GO:0000940	CC	GO:0000940	outer kinetochore	15/604	20/19886	1.96237e-19	8.06358e-18	6.53499e-18	147841/57405/11130/701/221150/699/79980/891/10403/83540/5347/220134/1063/54908/348235	15
GO:0005874	CC	GO:0005874	microtubule	57/604	467/19886	2.58312e-19	9.72977e-18	7.88532e-18	29127/3832/283431/259266/81930/6790/1062/9928/9585/51512/26586/221150/24137/9493/3833/55835/332/84790/9055/3619/3835/10112/983/56992/84722/9212/55055/5347/10383/22974/11004/4751/3925/220134/90417/10615/285753/9735/9793/93323/51203/10376/7283/6645/203068/54801/84617/23354/10381/348235/55329/83541/22948/801/79441/10636/84056	57
GO:0071162	CC	GO:0071162	CMG complex	11/604	11/19886	1.85698e-17	6.45659e-16	5.23263e-16	51659/84296/4172/9837/4173/4174/4171/64785/4176/4175/8318	11
GO:0030496	CC	GO:0030496	midbody	34/604	204/19886	5.06738e-16	1.63604e-14	1.3259e-14	54443/29127/1894/259266/6790/1062/9928/55165/9585/24137/9493/332/9055/55143/3619/10112/983/84722/9212/5347/4751/6867/10615/5501/822/5899/5885/1063/79801/23636/5901/11064/1663/302	34
GO:0031261	CC	GO:0031261	DNA replication preinitiation complex	11/604	13/19886	1.37031e-15	4.12919e-14	3.34643e-14	51659/84296/4172/9837/4173/4174/4171/64785/4176/4175/8318	11
GO:0005876	CC	GO:0005876	spindle microtubule	22/604	81/19886	1.96775e-15	5.5589e-14	4.50512e-14	3832/81930/6790/1062/221150/24137/9055/983/84722/9212/55055/5347/220134/9735/93323/7283/54801/23354/348235/83541/801/79441	22
GO:0000939	CC	GO:0000939	inner kinetochore	12/604	19/19886	2.29696e-14	6.0064e-13	4.86779e-13	79172/2491/55839/79019/91687/64946/79682/401541/387103/64105/55166/80152	12
GO:0000794	CC	GO:0000794	condensed nuclear chromosome	21/604	81/19886	2.39193e-14	6.0064e-13	4.86779e-13	54892/10051/64151/29893/23397/6839/3619/5347/23310/4751/7283/5885/5888/672/1111/29781/9918/675/317761/8243/10592	21
GO:0043596	CC	GO:0043596	nuclear replication fork	14/604	34/19886	3.8963e-13	9.2691e-12	7.51198e-12	5557/4172/146956/23649/8914/11169/253714/142/10714/5422/4796/5111/5558/5424	14
GO:0000781	CC	GO:0000781	chromosome, telomeric region	27/604	171/19886	2.05606e-12	4.64669e-11	3.76583e-11	10635/4172/983/2237/23468/4173/3181/5501/1017/80119/4174/4171/4176/5888/2146/142/1111/4175/10189/5111/64858/9401/675/54780/5424/7517/1763	27
GO:0005814	CC	GO:0005814	centriole	25/604	157/19886	1.12243e-11	2.41591e-10	1.95793e-10	10733/6790/55165/899/55835/55704/219844/6491/5347/84131/25886/145508/822/7283/7153/132320/51134/163786/5901/116840/22995/54875/85444/10198/79839	25
GO:0030894	CC	GO:0030894	replisome	9/604	15/19886	8.81997e-11	1.8121e-09	1.46859e-09	5557/4172/23649/10714/5422/29980/5111/5558/5424	9
GO:0042575	CC	GO:0042575	DNA polymerase complex	9/604	19/19886	1.45974e-09	2.8687e-08	2.32489e-08	5427/5557/4172/23649/10714/5422/5426/5558/5424	9
GO:0005875	CC	GO:0005875	microtubule associated complex	22/604	156/19886	2.09909e-09	3.95329e-08	3.20388e-08	3832/81930/6790/9928/9585/24137/9493/3833/332/55143/3619/3835/10112/56992/9212/11004/93323/54801/23354/5829/79441/84056	22
GO:0051233	CC	GO:0051233	spindle midzone	11/604	37/19886	7.73146e-09	1.39785e-07	1.13286e-07	29127/81930/6790/1062/9928/9585/9055/55143/3619/9212/5347	11
GO:0034399	CC	GO:0034399	nuclear periphery	20/604	150/19886	2.98795e-08	5.19443e-07	4.20974e-07	4001/24137/6839/84823/29128/57122/3181/4670/387103/5885/1063/1073/6421/5422/4000/5111/302/8243/1072/60	20
GO:0043601	CC	GO:0043601	nuclear replisome	7/604	13/19886	3.37231e-08	5.64549e-07	4.57529e-07	5557/4172/23649/10714/5422/5558/5424	7
GO:0061695	CC	GO:0061695	transferase complex, transferring phosphorus-containing groups	29/604	306/19886	6.74028e-08	1.08807e-06	8.81811e-07	890/5427/5557/899/1164/4172/983/891/23649/9133/80174/51616/10926/1017/1163/10714/5422/3667/5634/9021/8835/5111/5426/5295/1032/5558/5577/8651/5424	29
GO:0045171	CC	GO:0045171	intercellular bridge	15/604	92/19886	1.09687e-07	1.7096e-06	1.38552e-06	1062/55165/9585/81610/9055/55143/10112/10383/22974/220134/8317/203068/84617/29781/10381	15
GO:0097431	CC	GO:0097431	mitotic spindle pole	10/604	38/19886	1.36118e-07	2.05085e-06	1.66208e-06	259266/6790/9585/81610/9212/5347/29899/10615/11064/8243	10
GO:0005871	CC	GO:0005871	kinesin complex	10/604	47/19886	1.1655e-06	1.69938e-05	1.37723e-05	3832/81930/9928/9585/9493/3833/3835/10112/56992/11004	10
GO:0016363	CC	GO:0016363	nuclear matrix	16/604	128/19886	1.724e-06	2.43515e-05	1.97352e-05	4001/24137/29128/3181/4670/387103/5885/1063/1073/6421/5422/4000/302/8243/1072/60	16
GO:0072687	CC	GO:0072687	meiotic spindle	6/604	15/19886	3.03364e-06	4.15516e-05	3.36748e-05	259266/6790/3619/26271/79866/11064	6
GO:0005635	CC	GO:0005635	nuclear envelope	35/604	494/19886	3.42578e-06	4.55428e-05	3.69094e-05	4001/7112/3838/4085/84823/6240/51514/5902/57122/23468/145508/55706/1017/10927/10762/5058/129401/1434/11270/1063/203068/142/4521/7514/5422/23636/3930/5901/4000/6277/161176/55329/6434/9961/116535	35
GO:0000792	CC	GO:0000792	heterochromatin	12/604	79/19886	4.41894e-06	5.58601e-05	4.52709e-05	6839/29128/3619/3070/79968/146956/23310/23468/1786/1058/3159/2146	12
GO:0000307	CC	GO:0000307	cyclin-dependent protein kinase holoenzyme complex	10/604	54/19886	4.44904e-06	5.58601e-05	4.52709e-05	890/899/1164/983/891/9133/1017/1163/5111/1032	10
GO:0000152	CC	GO:0000152	nuclear ubiquitin ligase complex	9/604	44/19886	5.68117e-06	6.94024e-05	5.6246e-05	701/991/580/5888/27338/672/11065/64682/675	9
GO:0005925	CC	GO:0005925	focal adhesion	30/604	421/19886	1.52882e-05	0.000181849	0.000147377	9493/7070/55612/1464/5501/6645/3159/5058/10971/824/9448/2242/7531/7430/3676/5328/3655/8895/5829/7171/8496/1072/960/857/60/858/58504/5239/4478/81	30
GO:0005652	CC	GO:0005652	nuclear lamina	5/604	12/19886	1.68672e-05	0.000195487	0.000158429	4001/6839/84823/4000/5111	5
GO:0030055	CC	GO:0030055	cell-substrate junction	30/604	431/19886	2.38659e-05	0.000269685	0.000218561	9493/7070/55612/1464/5501/6645/3159/5058/10971/824/9448/2242/7531/7430/3676/5328/3655/8895/5829/7171/8496/1072/960/857/60/858/58504/5239/4478/81	30
GO:0005721	CC	GO:0005721	pericentric heterochromatin	7/604	30/19886	2.55068e-05	0.000281197	0.000227891	3619/3070/23310/23468/1786/1058/2146	7
GO:0010369	CC	GO:0010369	chromocenter	5/604	14/19886	4.05335e-05	0.00041639	0.000337456	11339/55143/3619/9212/23468	5
GO:1990023	CC	GO:1990023	mitotic spindle midzone	5/604	14/19886	4.05335e-05	0.00041639	0.000337456	81930/1062/9585/9055/9212	5
GO:1990498	CC	GO:1990498	mitotic spindle microtubule	5/604	14/19886	4.05335e-05	0.00041639	0.000337456	93323/7283/54801/23354/79441	5
GO:0090543	CC	GO:0090543	Flemming body	7/604	34/19886	6.06572e-05	0.00060727	0.000492152	29127/9928/55165/9493/822/23636/11064	7
GO:0034451	CC	GO:0034451	centriolar satellite	13/604	118/19886	6.18018e-05	0.00060727	0.000492152	10460/5347/220134/90417/10615/79682/117178/11051/11064/9270/4354/64770/343099	13
GO:1902554	CC	GO:1902554	serine/threonine protein kinase complex	13/604	128/19886	0.000142725	0.00137259	0.00111239	890/899/1164/983/891/9133/80174/10926/1017/1163/5111/1032/5577	13
GO:1902911	CC	GO:1902911	protein kinase complex	14/604	148/19886	0.000171574	0.00161566	0.00130938	890/899/1164/983/891/9133/80174/10926/1017/1163/3667/5111/1032/5577	14
GO:0043073	CC	GO:0043073	germ cell nucleus	9/604	68/19886	0.000206727	0.00190695	0.00154546	9319/6790/1786/1017/7153/5888/672/5901/5111	9
GO:0090734	CC	GO:0090734	site of DNA damage	12/604	117/19886	0.000232469	0.00210152	0.00170314	79968/23468/55345/8914/253714/10293/5888/142/55159/4000/4796/56852	12
GO:0005680	CC	GO:0005680	anaphase-promoting complex	5/604	21/19886	0.000345352	0.00306077	0.00248055	701/991/27338/11065/64682	5
GO:0031965	CC	GO:0031965	nuclear membrane	21/604	311/19886	0.000576889	0.0050145	0.00406391	4001/3838/84823/51514/57122/145508/55706/10927/10762/5058/129401/11270/1063/4521/7514/23636/3930/4000/161176/6434/116535	21
GO:0000800	CC	GO:0000800	lateral element	4/604	14/19886	0.000661531	0.00553726	0.00448758	3619/5888/672/675	4
GO:0045120	CC	GO:0045120	pronucleus	4/604	14/19886	0.000661531	0.00553726	0.00448758	890/6790/1063/2146	4
GO:0005884	CC	GO:0005884	actin filament	11/604	118/19886	0.000940802	0.00759422	0.00615461	283431/342184/5058/6525/7430/7170/7456/23406/7171/81624/60	11
GO:0001673	CC	GO:0001673	male germ cell nucleus	7/604	52/19886	0.000940877	0.00759422	0.00615461	9319/1017/7153/5888/672/5901/5111	7
GO:0032154	CC	GO:0032154	cleavage furrow	7/604	53/19886	0.00105612	0.00837486	0.00678727	29127/1894/10733/55165/5501/4638/84930	7
GO:0035861	CC	GO:0035861	site of double-strand break	9/604	85/19886	0.00109529	0.00853567	0.00691759	55345/8914/253714/5888/142/55159/4000/4796/56852	9
GO:0000930	CC	GO:0000930	gamma-tubulin complex	4/604	16/19886	0.00114601	0.00877963	0.0071153	55835/7283/672/440145	4
GO:0000795	CC	GO:0000795	synaptonemal complex	6/604	40/19886	0.00121999	0.00903994	0.00732627	3619/5347/5888/672/675/317761	6
GO:0099086	CC	GO:0099086	synaptonemal structure	6/604	40/19886	0.00121999	0.00903994	0.00732627	3619/5347/5888/672/675/317761	6
GO:0032153	CC	GO:0032153	cell division site	8/604	72/19886	0.00149798	0.0109208	0.00885054	54443/29127/1894/10733/55165/5501/4638/84930	8
GO:0005643	CC	GO:0005643	nuclear pore	9/604	97/19886	0.00276101	0.0198091	0.016054	4085/5902/57122/55706/10762/129401/23636/5901/9961	9
GO:0070938	CC	GO:0070938	contractile ring	3/604	10/19886	0.0028521	0.020143	0.0163245	54443/9585/9055	3
GO:0005828	CC	GO:0005828	kinetochore microtubule	4/604	21/19886	0.00334108	0.0231791	0.0187851	81930/1062/55055/9735	4
GO:1990752	CC	GO:1990752	microtubule end	5/604	34/19886	0.00341158	0.0231791	0.0187851	259266/11004/90417/10615/9793	5
GO:0030027	CC	GO:0030027	lamellipodium	14/604	201/19886	0.00343584	0.0231791	0.0187851	55704/1464/822/5058/4638/10381/22885/4254/5829/72/9270/1072/960/60	14
GO:1990391	CC	GO:1990391	DNA repair complex	4/604	22/19886	0.00398669	0.0264998	0.0214763	55215/2177/672/675	4
GO:0031252	CC	GO:0031252	cell leading edge	23/604	423/19886	0.00539908	0.0353679	0.0286633	81930/7070/55704/55612/90417/1464/822/117178/7283/5058/4638/10381/22885/7430/6277/4254/7456/5829/72/9270/1072/960/60	23
GO:0035371	CC	GO:0035371	microtubule plus-end	4/604	24/19886	0.00552019	0.0356446	0.0288876	11004/90417/10615/9793	4
GO:0043240	CC	GO:0043240	Fanconi anaemia nuclear complex	3/604	13/19886	0.00635103	0.0404319	0.0327674	2175/2178/2189	3
GO:0071013	CC	GO:0071013	catalytic step 2 spliceosome	8/604	91/19886	0.00645436	0.040519	0.032838	3181/27316/4670/3178/220988/10189/6426/10492	8
GO:0030427	CC	GO:0030427	site of polarized growth	12/604	173/19886	0.00670342	0.0415061	0.0336379	9585/7070/114787/51393/10381/3676/23406/1072/116983/50861/25791/3320	12
GO:0031616	CC	GO:0031616	spindle pole centrosome	3/604	14/19886	0.00790272	0.0482707	0.0391201	6790/9787/9212	3
GO:0042641	CC	GO:0042641	actomyosin	7/604	76/19886	0.00824848	0.0497108	0.0402873	4638/399687/22885/7170/5829/7171/5239	7
GO:0017116	MF	GO:0017116	single-stranded DNA helicase activity	17/590	23/18496	2.47145e-21	1.5842e-18	1.3632e-18	84515/5983/4172/4173/5984/63922/5982/5985/80119/4174/4171/10721/4176/5888/4175/79075/1763	17
GO:0140097	MF	GO:0140097	catalytic activity, acting on DNA	43/590	248/18496	7.50299e-20	2.40471e-17	2.06925e-17	5427/84515/5983/3070/4172/9156/8438/146956/2237/4173/5984/63922/5982/5985/1786/80119/4174/25788/4171/10721/4176/7153/5888/10714/399687/5422/4175/55775/5111/64858/92667/9941/1663/9401/3978/4439/5426/79075/348654/8458/5424/7517/1763	43
GO:0003678	MF	GO:0003678	DNA helicase activity	20/590	58/18496	5.165e-16	1.10359e-13	9.49636e-14	84515/5983/4172/4173/5984/63922/5982/5985/80119/4174/25788/4171/10721/4176/5888/4175/1663/9401/79075/1763	20
GO:0008094	MF	GO:0008094	ATP-dependent activity, acting on DNA	27/590	122/18496	1.14734e-15	1.83861e-13	1.58212e-13	84515/5983/3070/4172/8438/4173/5984/63922/5982/5985/80119/4174/25788/4171/10721/4176/7153/5888/399687/4175/1663/9401/4439/79075/8458/7517/1763	27
GO:0008017	MF	GO:0008017	microtubule binding	39/590	273/18496	3.59781e-15	4.6124e-13	3.96896e-13	147841/29127/3832/283431/81930/1062/9928/9585/51512/81610/24137/9493/3833/332/9055/9787/3835/10112/55704/56992/84722/5347/11004/220134/90417/10615/285753/9793/93323/51203/342184/1063/9448/2242/54801/7430/348235/10636/84056	39
GO:0015631	MF	GO:0015631	tubulin binding	46/590	379/18496	6.22862e-15	6.65424e-13	5.72595e-13	147841/29127/3832/283431/81930/1062/9928/9585/51512/81610/24137/9493/3833/55835/332/9055/9787/3835/10112/55704/56992/84722/5347/11004/3925/220134/90417/10615/285753/9793/93323/51203/342184/5058/1063/672/9448/2242/54801/7430/348235/675/22948/50861/10636/84056	46
GO:0003697	MF	GO:0003697	single-stranded DNA binding	24/590	118/18496	3.2651e-13	2.9899e-11	2.5728e-11	10051/84515/3146/10635/4172/8438/4173/3181/4174/253714/4171/3178/4176/5888/3148/5422/4175/55775/8318/1663/9401/675/56852/10592	24
GO:0004386	MF	GO:0004386	helicase activity	26/590	154/18496	3.17213e-12	2.54167e-10	2.1871e-10	84515/5983/3070/4172/8438/4173/55345/5984/63922/5982/5985/80119/4174/25788/4171/10721/4176/10212/5888/4175/1663/9401/79075/8458/1973/1763	26
GO:0016887	MF	GO:0016887	ATP hydrolysis activity	40/590	412/18496	4.18432e-10	2.98016e-08	2.56442e-08	9319/81930/10051/9928/9585/84515/29028/9493/3833/5983/3835/10112/4172/56992/8438/4173/11004/5984/63922/5982/5985/80119/4174/4171/4176/10212/5888/4175/63979/1663/9401/8243/22948/5217/1973/3320/148229/84056/10592/1763	40
GO:0000217	MF	GO:0000217	DNA secondary structure binding	11/590	39/18496	2.35997e-08	1.51274e-06	1.30171e-06	63967/3146/3149/10635/3159/3148/3184/9401/348654/56852/7517	11
GO:0003777	MF	GO:0003777	microtubule motor activity	12/590	68/18496	1.4146e-06	8.24329e-05	7.09333e-05	3832/81930/1062/9928/9585/24137/9493/3833/3835/10112/56992/11004	12
GO:0035173	MF	GO:0035173	histone kinase activity	7/590	20/18496	1.75083e-06	9.35236e-05	8.04768e-05	6790/699/983/7443/1017/1111/8986	7
GO:0003684	MF	GO:0003684	damaged DNA binding	12/590	71/18496	2.27956e-06	0.0001124	9.67198e-05	3146/2237/10721/3148/672/142/2189/5111/64858/9401/5424/56852	12
GO:0004536	MF	GO:0004536	DNA nuclease activity	11/590	61/18496	3.11486e-06	0.000142616	0.000122721	9156/146956/2237/64858/92667/9941/5426/348654/5424/7517/1763	11
GO:0070182	MF	GO:0070182	DNA polymerase binding	7/590	22/18496	3.64338e-06	0.000155694	0.000133974	3146/55215/5888/2177/81620/5111/3320	7
GO:0042393	MF	GO:0042393	histone binding	22/590	252/18496	2.04837e-05	0.000820628	0.000706148	54892/55355/29028/55723/29128/1164/4678/8208/23310/23468/7443/139886/23234/81611/7913/10927/26147/4171/1163/4676/9918/4796	22
GO:0004527	MF	GO:0004527	exonuclease activity	11/590	81/18496	5.07679e-05	0.00191425	0.00164721	9156/2237/55775/112479/5167/23404/64858/92667/9941/5426/5424	11
GO:0003774	MF	GO:0003774	cytoskeletal motor activity	13/590	112/18496	5.85096e-05	0.00197393	0.00169856	3832/81930/1062/9928/9585/24137/9493/3833/3835/10112/56992/11004/140465	13
GO:0005200	MF	GO:0005200	structural constituent of cytoskeleton	13/590	112/18496	5.85096e-05	0.00197393	0.00169856	4001/84823/84790/10383/10376/7283/203068/84617/10381/4000/3092/60/4478	13
GO:0003779	MF	GO:0003779	actin binding	30/590	438/18496	7.73652e-05	0.00235802	0.00202907	54443/283431/81930/55704/128239/55612/822/342184/6645/4638/6525/1073/399687/7533/22885/7430/29767/7170/161176/2764/7456/23406/7171/81624/1072/6275/3092/5217/4478/81	30
GO:0019207	MF	GO:0019207	kinase regulator activity	21/590	256/18496	7.77514e-05	0.00235802	0.00202907	11113/890/899/1164/891/9133/80174/10926/55450/1031/1163/161742/28984/9021/8835/2764/5295/1032/801/5577/8651	21
GO:0003887	MF	GO:0003887	DNA-directed DNA polymerase activity	6/590	24/18496	8.46093e-05	0.00235802	0.00202907	5427/10721/10714/5422/5426/5424	6
GO:0016895	MF	GO:0016895	DNA exonuclease activity, producing 5'-phosphomonoesters	6/590	24/18496	8.46093e-05	0.00235802	0.00202907	9156/2237/64858/92667/5426/5424	6
GO:0003688	MF	GO:0003688	DNA replication origin binding	5/590	16/18496	0.000105889	0.00257218	0.00221335	4174/4171/5422/8318/1663	5
GO:0005092	MF	GO:0005092	GDP-dissociation inhibitor activity	5/590	16/18496	0.000105889	0.00257218	0.00221335	55704/5902/29899/9270/10636	5
GO:0005159	MF	GO:0005159	insulin-like growth factor receptor binding	5/590	16/18496	0.000105889	0.00257218	0.00221335	7533/3667/8835/5295/8651	5
GO:0004529	MF	GO:0004529	DNA exonuclease activity	6/590	25/18496	0.000108344	0.00257218	0.00221335	9156/2237/64858/92667/5426/5424	6
GO:0019887	MF	GO:0019887	protein kinase regulator activity	19/590	226/18496	0.000122073	0.00279461	0.00240475	11113/890/899/1164/891/9133/80174/10926/55450/1031/1163/161742/28984/9021/2764/1032/801/5577/8651	19
GO:0016538	MF	GO:0016538	cyclin-dependent protein serine/threonine kinase regulator activity	8/590	50/18496	0.000168252	0.00371895	0.00320015	890/899/1164/891/9133/1031/1163/1032	8
GO:0050786	MF	GO:0050786	RAGE receptor binding	4/590	10/18496	0.000184628	0.00394488	0.00339456	3146/3148/6275/6284	4
GO:0000400	MF	GO:0000400	four-way junction DNA binding	5/590	18/18496	0.000196989	0.00394594	0.00339547	3146/3149/3148/348654/7517	5
GO:0008301	MF	GO:0008301	DNA binding, bending	5/590	18/18496	0.000196989	0.00394594	0.00339547	3146/3149/3159/7153/3148	5
GO:0004520	MF	GO:0004520	DNA endonuclease activity	7/590	40/18496	0.00024195	0.00469969	0.00404407	9156/146956/2237/9941/348654/7517/1763	7
GO:0008409	MF	GO:0008409	5'-3' exonuclease activity	5/590	19/18496	0.000260363	0.00490862	0.00422385	9156/2237/64858/92667/9941	5
GO:0004674	MF	GO:0004674	protein serine/threonine kinase activity	28/590	427/18496	0.00027315	0.00500255	0.00430468	11113/10733/9833/9088/6790/701/55872/699/7272/983/9212/5347/4751/7443/8317/1017/5058/4638/9448/84930/1111/7867/8895/8986/29941/9263/4052/7049	28
GO:0140996	MF	GO:0140996	histone H3 kinase activity	4/590	11/18496	0.000282821	0.00503578	0.00433328	6790/7443/1111/8986	4
GO:0004860	MF	GO:0004860	protein kinase inhibitor activity	9/590	72/18496	0.000456999	0.0079172	0.00681273	11113/55450/1031/161742/9021/2764/1032/5577/8651	9
GO:0106310	MF	GO:0106310	protein serine kinase activity	24/590	361/18496	0.000602239	0.00996976	0.00857896	11113/10733/9833/9088/6790/701/55872/699/7272/983/9212/5347/4751/7443/8317/1017/5058/9448/84930/1111/7867/8986/29941/9263	24
GO:0016796	MF	GO:0016796	exonuclease activity, active with either ribo- or deoxyribonucleic acids and producing 5'-phosphomonoesters	8/590	60/18496	0.000606585	0.00996976	0.00857896	9156/2237/112479/23404/64858/92667/5426/5424	8
GO:0019210	MF	GO:0019210	kinase inhibitor activity	9/590	76/18496	0.000683506	0.0109532	0.00942519	11113/55450/1031/161742/9021/2764/1032/5577/8651	9
GO:0016888	MF	GO:0016888	endodeoxyribonuclease activity, producing 5'-phosphomonoesters	4/590	14/18496	0.00079481	0.0121303	0.0104381	9156/2237/348654/1763	4
GO:0044548	MF	GO:0044548	S100 protein binding	4/590	14/18496	0.00079481	0.0121303	0.0104381	7430/6277/302/2246	4
GO:0034061	MF	GO:0034061	DNA polymerase activity	6/590	36/18496	0.00088478	0.0131894	0.0113494	5427/10721/10714/5422/5426/5424	6
GO:0048306	MF	GO:0048306	calcium-dependent protein binding	9/590	79/18496	0.000907564	0.0132216	0.0113771	6274/6277/140576/302/8895/6275/801/6273/6284	9
GO:0004518	MF	GO:0004518	nuclease activity	16/590	208/18496	0.0010731	0.0152857	0.0131533	10535/9156/146956/2237/55775/112479/5167/23404/64858/92667/9941/5426/348654/5424/7517/1763	16
GO:0008574	MF	GO:0008574	plus-end-directed microtubule motor activity	4/590	16/18496	0.00137357	0.0187331	0.0161198	3832/81930/9928/9585	4
GO:0046935	MF	GO:0046935	1-phosphatidylinositol-3-kinase regulator activity	4/590	16/18496	0.00137357	0.0187331	0.0161198	9021/8835/5295/8651	4
GO:0051015	MF	GO:0051015	actin filament binding	15/590	208/18496	0.00284204	0.0379531	0.0326585	283431/128239/55612/822/1073/399687/22885/7430/7170/161176/23406/7171/1072/3092/81	15
GO:0016889	MF	GO:0016889	DNA endonuclease activity, producing 3'-phosphomonoesters	3/590	10/18496	0.00327695	0.0428679	0.0368877	146956/348654/7517	3

## Sheet: GO_down
	ONTOLOGY	ID	Description	GeneRatio	BgRatio	pvalue	p.adjust	qvalue	geneID	Count
GO:0070482	BP	GO:0070482	response to oxygen levels	34/461	343/18870	4.50255e-12	1.23107e-08	9.84371e-09	5351/54541/6868/537/7157/8140/7422/3339/9361/84962/3099/665/1026/468/6648/4891/6513/5352/5034/1263/3709/283/5743/875/7042/54583/2034/2627/10397/205/3708/10525/6548/7412	34
GO:0071496	BP	GO:0071496	cellular response to external stimulus	34/461	346/18870	5.74595e-12	1.23107e-08	9.84371e-09	8795/643246/440/9451/255738/81631/3992/7157/8140/83667/10325/1312/6721/1026/468/7494/9891/1030/6513/23710/1647/3553/5743/80149/875/4067/133746/7378/467/5337/55062/654/6548/7412	34
GO:0042594	BP	GO:0042594	response to starvation	26/461	218/18870	2.65575e-11	3.79329e-08	3.03314e-08	643246/440/9451/255738/81631/3992/7157/8140/83667/10325/1312/6721/1026/5106/468/7494/9891/84706/6513/1649/23710/80149/133746/7378/467/55062	26
GO:0070059	BP	GO:0070059	intrinsic apoptotic signaling pathway in response to endoplasmic reticulum stress	15/461	65/18870	3.562e-11	3.81579e-08	3.05113e-08	8795/9451/7157/57761/54431/27113/468/7494/79094/1649/9709/3708/84447/10525/23645	15
GO:0036293	BP	GO:0036293	response to decreased oxygen levels	31/461	315/18870	4.89876e-11	4.12506e-08	3.29842e-08	5351/54541/6868/7157/7422/3339/9361/84962/3099/665/468/6648/4891/6513/5352/5034/1263/3709/283/5743/875/7042/54583/2034/2627/10397/205/3708/10525/6548/7412	31
GO:0001666	BP	GO:0001666	response to hypoxia	30/461	298/18870	5.77604e-11	4.12506e-08	3.29842e-08	5351/54541/6868/7157/7422/3339/9361/84962/3099/665/6648/4891/6513/5352/5034/1263/3709/283/5743/875/7042/54583/2034/2627/10397/205/3708/10525/6548/7412	30
GO:0009267	BP	GO:0009267	cellular response to starvation	23/461	179/18870	8.33489e-11	4.83267e-08	3.86424e-08	643246/440/9451/255738/81631/3992/7157/8140/83667/10325/1312/6721/1026/468/7494/9891/6513/23710/80149/133746/7378/467/55062	23
GO:0034976	BP	GO:0034976	response to endoplasmic reticulum stress	28/461	266/18870	9.02249e-11	4.83267e-08	3.86424e-08	8795/9451/11253/7157/57761/83667/3576/26471/54431/27113/468/7494/79094/1649/57333/5034/1491/6400/4189/2923/23071/9709/467/3708/84447/10525/23645/11153	28
GO:0031668	BP	GO:0031668	cellular response to extracellular stimulus	28/461	281/18870	3.24286e-10	1.48534e-07	1.18769e-07	643246/440/9451/255738/81631/3992/7157/8140/83667/10325/1312/6721/1026/468/7494/9891/1030/6513/23710/80149/875/4067/133746/7378/467/5337/55062/7412	28
GO:0030198	BP	GO:0030198	extracellular matrix organization	30/461	321/18870	3.57947e-10	1.48534e-07	1.18769e-07	57326/7046/2683/60681/780/3569/4811/5033/4791/4320/84168/333/1287/55959/11096/10609/4324/3908/84695/23768/7042/1284/55790/10549/1290/81794/2191/11173/1289/64856	30
GO:0043062	BP	GO:0043062	extracellular structure organization	30/461	322/18870	3.85929e-10	1.48534e-07	1.18769e-07	57326/7046/2683/60681/780/3569/4811/5033/4791/4320/84168/333/1287/55959/11096/10609/4324/3908/84695/23768/7042/1284/55790/10549/1290/81794/2191/11173/1289/64856	30
GO:0045229	BP	GO:0045229	external encapsulating structure organization	30/461	323/18870	4.15966e-10	1.48534e-07	1.18769e-07	57326/7046/2683/60681/780/3569/4811/5033/4791/4320/84168/333/1287/55959/11096/10609/4324/3908/84695/23768/7042/1284/55790/10549/1290/81794/2191/11173/1289/64856	30
GO:0032496	BP	GO:0032496	response to lipopolysaccharide	31/461	348/18870	5.93578e-10	1.87494e-07	1.49922e-07	929/3164/6868/57088/8140/949/57162/3569/10318/3576/6347/4791/2919/64332/5106/6648/7494/6372/3553/23643/5743/80149/2643/4067/4258/10865/5739/6374/654/7412/1604	31
GO:0002237	BP	GO:0002237	response to molecule of bacterial origin	32/461	369/18870	6.12583e-10	1.87494e-07	1.49922e-07	929/3164/6868/57088/8140/949/57162/3569/10318/3576/6347/4791/2919/64332/5106/6648/7494/6372/3553/23643/5743/80149/2643/4067/4258/284297/10865/5739/6374/654/7412/1604	32
GO:1900117	BP	GO:1900117	regulation of execution phase of apoptosis	10/461	30/18870	1.33279e-09	3.80734e-07	3.04438e-07	100462977/100463489/100463285/100463486/100463498/100463488/7157/80149/100463482/2191	10
GO:0018126	BP	GO:0018126	protein hydroxylation	9/461	23/18870	1.7297e-09	4.63234e-07	3.70405e-07	5351/5033/54681/5352/64175/5034/10609/8974/54583	9
GO:0031669	BP	GO:0031669	cellular response to nutrient levels	25/461	251/18870	2.95448e-09	7.44703e-07	5.95469e-07	643246/440/9451/255738/81631/3992/7157/8140/83667/10325/1312/6721/1026/468/7494/9891/1030/6513/23710/80149/133746/7378/467/5337/55062	25
GO:0031667	BP	GO:0031667	response to nutrient levels	36/461	495/18870	6.04731e-09	1.4396e-06	1.15111e-06	643246/440/9518/9451/255738/81631/3992/7157/8140/83667/5723/10325/64332/1312/6721/9388/1026/5106/468/6648/7494/9891/84706/1030/6513/1649/23710/5743/80149/875/133746/7378/467/5337/55062/7412	36
GO:0042149	BP	GO:0042149	cellular response to glucose starvation	11/461	50/18870	2.59922e-08	5.86194e-06	4.68725e-06	440/9451/7157/8140/83667/468/7494/9891/6513/80149/7378	11
GO:0005996	BP	GO:0005996	monosaccharide metabolic process	24/461	261/18870	2.92156e-08	6.25943e-06	5.00509e-06	114897/7157/83667/2683/2517/3099/3643/5106/468/23516/84706/6513/230/3423/3425/10090/4041/5208/467/29940/4485/2548/2805/2026	24
GO:0097194	BP	GO:0097194	execution phase of apoptosis	14/461	89/18870	3.17703e-08	6.48266e-06	5.18358e-06	100462977/100463489/100463285/100463486/1777/100463498/100463488/7157/3569/64332/27113/80149/100463482/2191	14
GO:0097193	BP	GO:0097193	intrinsic apoptotic signaling pathway	26/461	319/18870	8.98336e-08	1.74971e-05	1.39908e-05	8795/54541/9451/7157/8870/2534/57761/26471/5831/54431/27113/1026/468/6648/7494/79094/1649/5034/5743/9181/9709/133746/3708/84447/10525/23645	26
GO:0016052	BP	GO:0016052	carbohydrate catabolic process	18/461	163/18870	1.03415e-07	1.92668e-05	1.54058e-05	54541/4758/7157/8870/26471/3099/3643/11182/79660/4126/23710/230/3423/3425/4041/5208/2548/2026	18
GO:0071216	BP	GO:0071216	cellular response to biotic stimulus	23/461	265/18870	1.63198e-07	2.91377e-05	2.32987e-05	929/9451/57088/7157/8140/949/3569/10318/3576/6347/2919/64332/7494/6372/1649/3553/23643/80149/4067/10865/6374/654/1604	23
GO:0034620	BP	GO:0034620	cellular response to unfolded protein	13/461	89/18870	2.42382e-07	4.15442e-05	3.3219e-05	9451/10133/54431/468/7494/1649/1491/4189/26353/9709/467/23645/11153	13
GO:1900118	BP	GO:1900118	negative regulation of execution phase of apoptosis	7/461	22/18870	6.16004e-07	0.000101522	8.11778e-05	100462977/100463489/100463285/100463486/100463498/100463488/100463482	7
GO:0071222	BP	GO:0071222	cellular response to lipopolysaccharide	20/461	226/18870	7.71699e-07	0.000120602	9.6434e-05	929/57088/8140/949/3569/10318/3576/6347/2919/64332/7494/6372/3553/23643/80149/4067/10865/6374/654/1604	20
GO:0046394	BP	GO:0046394	carboxylic acid biosynthetic process	25/461	334/18870	7.88063e-07	0.000120602	9.6434e-05	29968/440/3992/57761/9415/5723/5831/2686/6319/3995/9388/7494/5352/1491/3553/10090/5743/875/4258/26227/55902/157506/51141/29940/2805	25
GO:0016053	BP	GO:0016053	organic acid biosynthetic process	25/461	337/18870	9.28829e-07	0.000137242	0.00010974	29968/440/3992/57761/9415/5723/5831/2686/6319/3995/9388/7494/5352/1491/3553/10090/5743/875/4258/26227/55902/157506/51141/29940/2805	25
GO:0071453	BP	GO:0071453	cellular response to oxygen levels	17/461	174/18870	1.33577e-06	0.000184678	0.00014767	537/7157/7422/84962/665/468/5034/1263/5743/875/54583/2034/2627/10397/205/10525/6548	17
GO:0006986	BP	GO:0006986	response to unfolded protein	15/461	137/18870	1.33606e-06	0.000184678	0.00014767	9451/10133/54431/468/7494/79094/1649/1491/4189/26353/23071/9709/467/23645/11153	15
GO:0036294	BP	GO:0036294	cellular response to decreased oxygen levels	16/461	158/18870	1.70007e-06	0.00022765	0.000182031	7157/7422/84962/665/468/5034/1263/5743/875/54583/2034/2627/10397/205/10525/6548	16
GO:0071219	BP	GO:0071219	cellular response to molecule of bacterial origin	20/461	239/18870	1.85132e-06	0.000240391	0.000192218	929/57088/8140/949/3569/10318/3576/6347/2919/64332/7494/6372/3553/23643/80149/4067/10865/6374/654/1604	20
GO:2001233	BP	GO:2001233	regulation of apoptotic signaling pathway	27/461	398/18870	1.92322e-06	0.000240886	0.000192614	3383/9451/7157/8870/2534/7046/6478/26471/5831/27113/468/6648/7494/219699/1649/5034/1491/3553/2923/5743/9181/9709/64798/467/84447/10525/7857	27
GO:0030968	BP	GO:0030968	endoplasmic reticulum unfolded protein response	11/461	75/18870	1.96756e-06	0.000240886	0.000192614	9451/54431/468/7494/1649/1491/4189/9709/467/23645/11153	11
GO:0010506	BP	GO:0010506	regulation of autophagy	25/461	355/18870	2.3841e-06	0.000283774	0.000226907	10193/7157/8140/57761/83667/10133/26471/55332/533/10325/6721/10043/665/1649/1263/8878/26353/80149/64798/10769/3791/7107/23400/55062/3708	25
GO:0035967	BP	GO:0035967	cellular response to topologically incorrect protein	13/461	109/18870	2.58816e-06	0.000299737	0.000239672	9451/10133/54431/468/7494/1649/1491/4189/26353/9709/467/23645/11153	13
GO:0010042	BP	GO:0010042	response to manganese ion	6/461	18/18870	2.97695e-06	0.00033569	0.00026842	9451/468/6648/5743/23400/387758	6
GO:0071456	BP	GO:0071456	cellular response to hypoxia	15/461	147/18870	3.25383e-06	0.000357504	0.000285862	7157/7422/84962/665/5034/1263/5743/875/54583/2034/2627/10397/205/10525/6548	15
GO:0019511	BP	GO:0019511	peptidyl-proline hydroxylation	5/461	11/18870	3.48429e-06	0.000373255	0.000298457	5033/54681/5034/8974/54583	5
GO:0062197	BP	GO:0062197	cellular response to chemical stress	23/461	317/18870	3.67899e-06	0.000377013	0.000301463	9451/80310/7157/2534/83667/3569/9361/5831/468/6648/5971/6513/23657/1649/8878/5743/80149/9181/2643/135112/2034/23400/5074	23
GO:0030199	BP	GO:0030199	collagen fibril organization	10/461	65/18870	3.69535e-06	0.000377013	0.000301463	7046/60681/5033/4320/10609/84695/7042/1290/11173/1289	10
GO:0000422	BP	GO:0000422	autophagy of mitochondrion	12/461	98/18870	4.75474e-06	0.000463047	0.000370256	643246/10193/81631/7157/10133/3099/6721/665/23710/8878/23400/55062	12
GO:0061726	BP	GO:0061726	mitochondrion disassembly	12/461	98/18870	4.75474e-06	0.000463047	0.000370256	643246/10193/81631/7157/10133/3099/6721/665/23710/8878/23400/55062	12
GO:0019318	BP	GO:0019318	hexose metabolic process	19/461	233/18870	4.88281e-06	0.000464952	0.000371779	114897/7157/83667/2683/2517/3099/3643/5106/468/23516/84706/230/4041/5208/467/4485/2548/2805/2026	19
GO:0006006	BP	GO:0006006	glucose metabolic process	17/461	193/18870	5.52047e-06	0.000514244	0.000411193	114897/7157/83667/3099/3643/5106/468/23516/84706/230/4041/5208/467/4485/2548/2805/2026	17
GO:0000101	BP	GO:0000101	sulfur amino acid transport	5/461	12/18870	5.85315e-06	0.000522516	0.000417807	6509/8140/1497/23657/6520	5
GO:0050655	BP	GO:0050655	dermatan sulfate proteoglycan metabolic process	5/461	12/18870	5.85315e-06	0.000522516	0.000417807	3423/3425/10090/55790/29940	5
GO:0060348	BP	GO:0060348	bone development	18/461	215/18870	6.0029e-06	0.000524947	0.000419752	537/7157/4054/25987/633/64175/6424/2200/55959/9249/4041/875/55790/3791/51141/1954/654/11173	18
GO:0010575	BP	GO:0010575	positive regulation of vascular endothelial growth factor production	7/461	30/18870	6.20805e-06	0.00053203	0.000425415	9451/3569/468/718/55959/3553/5743	7
GO:0046364	BP	GO:0046364	monosaccharide biosynthetic process	12/461	102/18870	7.241e-06	0.000608386	0.00048647	83667/5106/468/23516/84706/230/10090/467/29940/4485/2805/2026	12
GO:0061448	BP	GO:0061448	connective tissue development	21/461	285/18870	7.66513e-06	0.000631636	0.000505061	9451/57326/2202/80310/4054/7046/7494/23516/25987/633/55959/9464/4041/875/10865/55790/654/1435/10424/11173/1289	21
GO:0035966	BP	GO:0035966	response to topologically incorrect protein	15/461	159/18870	8.56369e-06	0.000692367	0.000553621	9451/10133/54431/468/7494/79094/1649/1491/4189/26353/23071/9709/467/23645/11153	15
GO:0006879	BP	GO:0006879	intracellular iron ion homeostasis	10/461	73/18870	1.07753e-05	0.000855038	0.000683694	537/4891/23516/2495/51310/10058/113235/54583/23400/654	10
GO:0006984	BP	GO:0006984	ER-nucleus signaling pathway	8/461	46/18870	1.37892e-05	0.00107431	0.000859023	9451/7157/6721/468/7494/1649/51141/23645	8
GO:1903510	BP	GO:1903510	mucopolysaccharide metabolic process	11/461	92/18870	1.48769e-05	0.00113835	0.000910232	79586/57214/3423/3425/3553/10090/11041/55790/3700/29940/7130	11
GO:0001819	BP	GO:0001819	positive regulation of cytokine production	29/461	499/18870	1.62887e-05	0.00122451	0.000979126	929/1054/6868/9451/56666/965/8140/57162/3569/3556/51704/468/7494/718/1649/144811/3459/55959/3553/23643/161882/5743/9181/10865/3134/2627/9173/4345/1604	29
GO:0001938	BP	GO:0001938	positive regulation of endothelial cell proliferation	12/461	111/18870	1.73402e-05	0.00128108	0.00102436	3164/6868/51162/7422/7046/3339/283/57804/3791/5365/654/7857	12
GO:0060326	BP	GO:0060326	cell chemotaxis	22/461	325/18870	1.77821e-05	0.00128203	0.00102512	3164/6868/80310/7422/643/3569/3576/5641/6347/2919/6372/3553/7042/4067/3791/5365/4814/6374/1435/7130/7412/7857	22
GO:1901653	BP	GO:1901653	cellular response to peptide	24/461	374/18870	1.80325e-05	0.00128203	0.00102512	3383/3164/9518/255738/7157/2534/57761/5641/9361/3643/5106/7494/23516/84706/55022/2200/3553/1509/9181/4067/51141/2805/6548/7412	24
GO:2001242	BP	GO:2001242	regulation of intrinsic apoptotic signaling pathway	16/461	190/18870	1.82505e-05	0.00128203	0.00102512	9451/7157/2534/26471/5831/27113/468/6648/7494/1649/5034/5743/9181/9709/84447/10525	16
GO:0030203	BP	GO:0030203	glycosaminoglycan metabolic process	12/461	112/18870	1.89987e-05	0.00131306	0.00104993	79586/57214/2517/3423/3425/3553/10090/11041/55790/3700/29940/7130	12
GO:0016051	BP	GO:0016051	carbohydrate biosynthetic process	17/461	214/18870	2.15112e-05	0.00146311	0.00116991	83667/2683/3643/79660/5106/468/23516/84706/230/10090/89801/55790/467/29940/4485/2805/2026	17
GO:0072337	BP	GO:0072337	modified amino acid transport	8/461	49/18870	2.23524e-05	0.00149656	0.00119666	6509/6584/123096/1497/23657/113235/6535/9056	8
GO:1904659	BP	GO:1904659	glucose transmembrane transport	12/461	117/18870	2.95356e-05	0.00194708	0.0015569	57761/83667/3099/1497/3643/11182/6524/718/6513/55022/50651/3553	12
GO:1905897	BP	GO:1905897	regulation of response to endoplasmic reticulum stress	10/461	82/18870	3.05066e-05	0.00198062	0.00158371	9451/26471/7494/1649/4189/9709/84447/10525/23645/11153	10
GO:2001234	BP	GO:2001234	negative regulation of apoptotic signaling pathway	18/461	243/18870	3.16958e-05	0.00202711	0.00162089	3383/8870/2534/7046/6478/5831/468/6648/7494/219699/1491/3553/5743/9181/9709/84447/10525/7857	18
GO:0051962	BP	GO:0051962	positive regulation of nervous system development	20/461	290/18870	3.26987e-05	0.0020605	0.00164759	8140/22883/7422/3569/1523/3556/6608/3553/7058/347902/4803/375790/23768/4067/1462/79006/5365/9746/1954/5270	20
GO:0009308	BP	GO:0009308	amine metabolic process	12/461	119/18870	3.49949e-05	0.00217324	0.00173773	1312/217/23657/9464/6303/2643/7042/113451/9056/2034/6817/7412	12
GO:0006935	BP	GO:0006935	chemotaxis	27/461	468/18870	3.61687e-05	0.00221404	0.00177036	3164/6868/6586/80310/7422/643/3569/3576/5641/6347/2919/6372/3553/23768/7042/4067/3791/5154/5365/4814/5337/6374/1954/1435/7130/7412/7857	27
GO:0008645	BP	GO:0008645	hexose transmembrane transport	12/461	120/18870	3.80386e-05	0.00229571	0.00183567	57761/83667/3099/1497/3643/11182/6524/718/6513/55022/50651/3553	12
GO:0042330	BP	GO:0042330	taxis	27/461	470/18870	3.89231e-05	0.00231647	0.00185226	3164/6868/6586/80310/7422/643/3569/3576/5641/6347/2919/6372/3553/23768/7042/4067/3791/5154/5365/4814/5337/6374/1954/1435/7130/7412/7857	27
GO:0006022	BP	GO:0006022	aminoglycan metabolic process	12/461	121/18870	4.13092e-05	0.0024248	0.00193888	79586/57214/2517/3423/3425/3553/10090/11041/55790/3700/29940/7130	12
GO:1901607	BP	GO:1901607	alpha-amino acid biosynthetic process	9/461	69/18870	4.43091e-05	0.00256574	0.00205158	29968/440/5723/5831/5352/1491/875/26227/2805	9
GO:0050900	BP	GO:0050900	leukocyte migration	24/461	396/18870	4.52324e-05	0.00258428	0.00206641	3383/6868/80310/2534/7422/643/2683/3569/3576/5641/6347/2919/6372/3553/7042/4067/4814/6374/1435/7130/50512/7412/7857/4345	24
GO:0018208	BP	GO:0018208	peptidyl-proline modification	7/461	40/18870	4.60379e-05	0.00259569	0.00207553	60681/5033/285755/54681/5034/8974/54583	7
GO:1903829	BP	GO:1903829	positive regulation of protein localization	27/461	476/18870	4.8361e-05	0.00266922	0.00213432	9451/2534/83667/57214/6721/27113/5106/6608/54972/58489/84662/3553/1263/8878/283/5743/80149/5208/7042/10307/7107/23400/9746/9854/3708/654/7130	27
GO:0015749	BP	GO:0015749	monosaccharide transmembrane transport	12/461	123/18870	4.85878e-05	0.00266922	0.00213432	57761/83667/3099/1497/3643/11182/6524/718/6513/55022/50651/3553	12
GO:0097191	BP	GO:0097191	extrinsic apoptotic signaling pathway	17/461	229/18870	5.08843e-05	0.00275999	0.00220691	8795/3383/10193/8794/7046/6478/64332/219699/2872/3553/2923/4803/9181/64798/7042/467/7857	17
GO:1901605	BP	GO:1901605	alpha-amino acid metabolic process	16/461	207/18870	5.2024e-05	0.00278653	0.00222813	29968/440/4329/5723/23464/5831/468/84706/23657/5352/1491/875/113451/26227/9056/2805	16
GO:0051235	BP	GO:0051235	maintenance of location	22/461	350/18870	5.46065e-05	0.00288875	0.00230987	5552/949/3569/4794/57214/3099/6721/84266/2495/718/8605/1649/10142/2200/3553/3709/23345/80149/4067/51141/2548/3708	22
GO:0036003	BP	GO:0036003	positive regulation of transcription from RNA polymerase II promoter in response to stress	5/461	18/18870	5.60792e-05	0.00293048	0.00234323	7157/7422/468/1649/467	5
GO:0071692	BP	GO:0071692	protein localization to extracellular region	23/461	377/18870	5.87422e-05	0.00303265	0.00242493	3569/201158/79651/5125/5106/54972/64215/57333/64175/2200/6400/3553/4041/283/5208/7042/10307/23400/9854/3708/654/7857/4345	23
GO:1903008	BP	GO:1903008	organelle disassembly	13/461	146/18870	6.2037e-05	0.00314481	0.00251461	643246/10193/81631/7157/10133/3099/6721/665/23710/1263/8878/23400/55062	13
GO:0060411	BP	GO:0060411	cardiac septum morphogenesis	9/461	72/18870	6.23824e-05	0.00314481	0.00251461	6586/7157/7046/6608/161882/9249/7042/54583/2627	9
GO:0006094	BP	GO:0006094	gluconeogenesis	10/461	90/18870	6.85728e-05	0.00341668	0.002732	83667/5106/468/23516/84706/230/467/4485/2805/2026	10
GO:0015804	BP	GO:0015804	neutral amino acid transport	8/461	58/18870	7.84067e-05	0.00386175	0.00308789	6509/6536/8140/1497/23657/6520/9056/6510	8
GO:0051960	BP	GO:0051960	regulation of nervous system development	26/461	466/18870	8.71949e-05	0.00424579	0.00339497	9451/79365/7157/8140/22883/7422/3569/1523/3556/6608/1030/8553/3553/7058/347902/4803/375790/23768/4067/1462/79006/5365/7832/9746/1954/5270	26
GO:0019319	BP	GO:0019319	hexose biosynthetic process	10/461	93/18870	9.07477e-05	0.00428398	0.0034255	83667/5106/468/23516/84706/230/467/4485/2805/2026	10
GO:0062012	BP	GO:0062012	regulation of small molecule metabolic process	21/461	337/18870	9.07783e-05	0.00428398	0.0034255	54541/114897/7157/8870/57761/83667/26471/3643/11182/6721/84706/23657/55022/144811/3553/5743/157506/9056/51141/4485/654	21
GO:0030595	BP	GO:0030595	leukocyte chemotaxis	17/461	240/18870	9.09783e-05	0.00428398	0.0034255	6868/7422/643/3569/3576/5641/6347/2919/6372/3553/7042/4067/4814/6374/1435/7130/7857	17
GO:0003007	BP	GO:0003007	heart morphogenesis	18/461	264/18870	9.29227e-05	0.00432798	0.00346068	6586/7157/7422/7046/3643/6608/11096/9464/161882/9249/4634/23768/7042/54583/2627/2548/1954/1289	18
GO:0022411	BP	GO:0022411	cellular component disassembly	27/461	497/18870	9.98504e-05	0.00456645	0.00365137	643246/54541/10193/1777/81631/57326/7157/7046/780/3569/10133/4320/3099/3643/6721/10043/665/718/23710/11096/1263/4324/8878/9181/23400/55062/2191	27
GO:0097529	BP	GO:0097529	myeloid leukocyte migration	17/461	242/18870	0.000100692	0.00456645	0.00365137	80310/7422/2683/3569/3576/5641/6347/2919/6372/3553/7042/4067/6374/1435/7130/7857/4345	17
GO:1990440	BP	GO:1990440	positive regulation of transcription from RNA polymerase II promoter in response to endoplasmic reticulum stress	4/461	11/18870	0.00010124	0.00456645	0.00365137	7157/468/1649/467	4
GO:0008652	BP	GO:0008652	amino acid biosynthetic process	9/461	77/18870	0.00010618	0.00473937	0.00378964	29968/440/5723/5831/5352/1491/875/26227/2805	9
GO:0048872	BP	GO:0048872	homeostasis of number of cells	20/461	316/18870	0.000107624	0.00475432	0.00380159	1054/6868/1777/7422/3569/64332/54681/1831/6608/4891/23657/6372/84662/1000/161882/4067/2034/80177/1435/6510	20
GO:0009306	BP	GO:0009306	protein secretion	22/461	368/18870	0.000113654	0.00496944	0.0039736	3569/201158/79651/5125/5106/54972/64215/57333/64175/6400/3553/4041/283/5208/7042/10307/23400/9854/3708/654/7857/4345	22
GO:0035592	BP	GO:0035592	establishment of protein localization to extracellular region	22/461	369/18870	0.000118178	0.00511509	0.00409006	3569/201158/79651/5125/5106/54972/64215/57333/64175/6400/3553/4041/283/5208/7042/10307/23400/9854/3708/654/7857/4345	22
GO:0009070	BP	GO:0009070	serine family amino acid biosynthetic process	5/461	21/18870	0.000125361	0.00533393	0.00426505	29968/5723/1491/875/26227	5
GO:0042060	BP	GO:0042060	wound healing	24/461	423/18870	0.000125724	0.00533393	0.00426505	6868/114897/949/7422/7046/2683/60681/780/3569/84962/1026/7494/25987/23657/83706/2923/7042/4067/3791/5154/8323/5270/2191/1289	24
GO:0034219	BP	GO:0034219	carbohydrate transmembrane transport	12/461	136/18870	0.000128828	0.00536252	0.00428791	57761/83667/3099/1497/3643/11182/6524/718/6513/55022/50651/3553	12
GO:0043618	BP	GO:0043618	regulation of transcription from RNA polymerase II promoter in response to stress	6/461	33/18870	0.000130152	0.00536252	0.00428791	7157/7422/468/1649/467/2034	6
GO:1902235	BP	GO:1902235	regulation of endoplasmic reticulum stress-induced intrinsic apoptotic signaling pathway	6/461	33/18870	0.000130152	0.00536252	0.00428791	9451/7494/1649/9709/84447/10525	6
GO:0001935	BP	GO:0001935	endothelial cell proliferation	15/461	202/18870	0.00013871	0.00566068	0.00452632	3164/6868/51162/949/7422/7046/6347/3339/283/57804/3791/5365/84913/654/7857	15
GO:0050673	BP	GO:0050673	epithelial cell proliferation	26/461	480/18870	0.0001403	0.00567156	0.00453502	3164/6868/51162/949/7422/7046/2683/3569/26471/6347/3339/64332/1026/6608/7494/1030/55959/283/57804/7042/3791/5365/84913/654/2191/7857	26
GO:0001936	BP	GO:0001936	regulation of endothelial cell proliferation	14/461	181/18870	0.000150061	0.00600947	0.00480521	3164/6868/51162/7422/7046/6347/3339/283/57804/3791/5365/84913/654/7857	14
GO:0060349	BP	GO:0060349	bone morphogenesis	10/461	100/18870	0.000167073	0.00662878	0.00530042	4054/25987/6424/9249/4041/875/55790/51141/1954/654	10
GO:0051216	BP	GO:0051216	cartilage development	15/461	207/18870	0.000181566	0.00713772	0.00570737	9451/57326/2202/4054/7046/23516/25987/633/55959/9464/875/10865/55790/654/11173	15
GO:0034599	BP	GO:0034599	cellular response to oxidative stress	17/461	255/18870	0.000189095	0.0073661	0.00588999	80310/7157/2534/83667/3569/9361/5831/468/6648/23657/8878/80149/2643/135112/2034/23400/5074	17
GO:0043523	BP	GO:0043523	regulation of neuron apoptotic process	16/461	232/18870	0.000197583	0.0076274	0.00609892	255738/7157/5641/26471/6347/5831/468/6648/219699/1649/4803/7042/3791/23400/7832/10525	16
GO:0006563	BP	GO:0006563	L-serine metabolic process	4/461	13/18870	0.000210984	0.00793039	0.00634119	29968/5723/875/26227	4
GO:0032490	BP	GO:0032490	detection of molecule of bacterial origin	4/461	13/18870	0.000210984	0.00793039	0.00634119	3164/949/23643/284297	4
GO:1901678	BP	GO:1901678	iron coordination entity transport	4/461	13/18870	0.000210984	0.00793039	0.00634119	51310/10058/113235/10424	4
GO:0072593	BP	GO:0072593	reactive oxygen species metabolic process	16/461	234/18870	0.000217836	0.00811675	0.00649021	54541/10193/7157/8870/2534/83667/3099/1497/1026/6648/55022/1647/80149/875/2643/10549	16
GO:0051222	BP	GO:0051222	positive regulation of protein transport	19/461	308/18870	0.000220845	0.00815794	0.00652314	2534/57214/6721/27113/5106/6608/54972/3553/1263/283/5743/80149/5208/7042/10307/23400/9854/3708/654	19
GO:0048732	BP	GO:0048732	gland development	24/461	443/18870	0.000250665	0.00918034	0.00734066	1054/3482/255738/8140/7422/7046/780/3569/3099/1497/3643/5106/6648/6608/7494/1030/55959/9464/4041/7042/2627/5154/1435/5270	24
GO:0046365	BP	GO:0046365	monosaccharide catabolic process	7/461	52/18870	0.000256716	0.00932226	0.00745415	7157/3099/3423/3425/4041/5208/2026	7
GO:2000377	BP	GO:2000377	regulation of reactive oxygen species metabolic process	12/461	147/18870	0.000267582	0.00963521	0.00770438	10193/7157/8870/2534/3099/1497/1026/6648/55022/1647/80149/2643	12
GO:0003206	BP	GO:0003206	cardiac chamber morphogenesis	11/461	127/18870	0.000286841	0.010158	0.00812239	6586/7157/7046/6608/9464/161882/9249/4634/7042/54583/2627	11
GO:0051384	BP	GO:0051384	response to glucocorticoid	11/461	127/18870	0.000286841	0.010158	0.00812239	54541/5069/6586/3569/3490/1026/5106/5743/654/2805/387758	11
GO:0042401	BP	GO:0042401	biogenic amine biosynthetic process	6/461	38/18870	0.000292612	0.0102774	0.00821787	217/9464/6303/2643/7042/113451	6
GO:0002053	BP	GO:0002053	positive regulation of mesenchymal cell proliferation	5/461	25/18870	0.000301969	0.0105198	0.00841171	6608/23345/4041/3791/5154	5
GO:0050708	BP	GO:0050708	regulation of protein secretion	17/461	266/18870	0.000310643	0.0107347	0.00858356	3569/79651/5106/54972/64215/64175/3553/4041/283/5208/7042/10307/23400/9854/3708/654/4345	17
GO:0003279	BP	GO:0003279	cardiac septum development	10/461	108/18870	0.000314358	0.0107762	0.00861672	78987/6586/7157/7046/6608/161882/9249/7042/54583/2627	10
GO:0050679	BP	GO:0050679	positive regulation of epithelial cell proliferation	15/461	218/18870	0.000317894	0.0108109	0.0086445	3164/6868/51162/7422/7046/2683/3339/6608/7494/283/57804/3791/5365/654/7857	15
GO:0010508	BP	GO:0010508	positive regulation of autophagy	12/461	150/18870	0.00032238	0.0108241	0.00865505	83667/10133/10043/665/1263/8878/26353/80149/64798/10769/3791/55062	12
GO:0006096	BP	GO:0006096	glycolytic process	9/461	89/18870	0.000323335	0.0108241	0.00865505	54541/8870/26471/3099/3643/11182/230/5208/2026	9
GO:1902475	BP	GO:1902475	L-alpha-amino acid transmembrane transport	8/461	71/18870	0.000330073	0.010964	0.00876693	6509/6536/8140/123096/23657/6520/9056/6510	8
GO:0009309	BP	GO:0009309	amine biosynthetic process	6/461	39/18870	0.000338761	0.0110245	0.00881527	217/9464/6303/2643/7042/113451	6
GO:0043620	BP	GO:0043620	regulation of DNA-templated transcription in response to stress	6/461	39/18870	0.000338761	0.0110245	0.00881527	7157/7422/468/1649/467/2034	6
GO:0002262	BP	GO:0002262	myeloid cell homeostasis	13/461	173/18870	0.000339611	0.0110245	0.00881527	1054/6868/1777/7422/3569/54681/4891/23657/161882/4067/2034/1435/6510	13
GO:0015807	BP	GO:0015807	L-amino acid transport	9/461	90/18870	0.000351642	0.011312	0.00904513	6509/6536/8140/123096/1497/23657/6520/9056/6510	9
GO:0032868	BP	GO:0032868	response to insulin	17/461	269/18870	0.000353747	0.011312	0.00904513	255738/57761/83667/9361/3643/5106/7494/23516/84706/6513/55022/3553/1509/4067/51141/2805/6548	17
GO:0050729	BP	GO:0050729	positive regulation of inflammatory response	12/461	152/18870	0.000363965	0.0115525	0.00923748	3569/10318/26471/51704/64332/718/9180/3553/5743/4258/9173/4814	12
GO:0055088	BP	GO:0055088	lipid homeostasis	13/461	175/18870	0.000379456	0.0119556	0.00955981	255738/949/83667/6721/9388/7494/25987/57333/4041/63874/23400/29116/2805	13
GO:0038065	BP	GO:0038065	collagen-activated signaling pathway	4/461	15/18870	0.000387443	0.0120355	0.00962371	22801/780/1287/1284	4
GO:0009069	BP	GO:0009069	serine family amino acid metabolic process	6/461	40/18870	0.000390418	0.0120355	0.00962371	29968/5723/23657/1491/875/26227	6
GO:0009595	BP	GO:0009595	detection of biotic stimulus	6/461	40/18870	0.000390418	0.0120355	0.00962371	3164/949/6608/23643/284297/2191	6
GO:0140962	BP	GO:0140962	multicellular organismal-level chemical homeostasis	8/461	73/18870	0.000399706	0.0121977	0.00975339	7422/1497/6648/4891/57333/3791/2034/654	8
GO:0043434	BP	GO:0043434	response to peptide hormone	23/461	430/18870	0.000401372	0.0121977	0.00975339	3164/9518/255738/57761/83667/9361/3643/5106/7494/23516/84706/6513/55022/2200/3553/1509/4041/5743/4067/51141/7832/2805/6548	23
GO:1904951	BP	GO:1904951	positive regulation of establishment of protein localization	19/461	324/18870	0.000416228	0.0125601	0.0100432	2534/57214/6721/27113/5106/6608/54972/3553/1263/283/5743/80149/5208/7042/10307/23400/9854/3708/654	19
GO:0006007	BP	GO:0006007	glucose catabolic process	5/461	27/18870	0.000440748	0.013207	0.0105604	7157/3099/4041/5208/2026	5
GO:0060251	BP	GO:0060251	regulation of glial cell proliferation	6/461	41/18870	0.000448028	0.0133319	0.0106603	7157/8140/3569/1030/3553/4067	6
GO:0006584	BP	GO:0006584	catecholamine metabolic process	7/461	57/18870	0.000456861	0.0134086	0.0107216	1312/217/9464/2643/7042/2034/6817	7
GO:0009712	BP	GO:0009712	catechol-containing compound metabolic process	7/461	57/18870	0.000456861	0.0134086	0.0107216	1312/217/9464/2643/7042/2034/6817	7
GO:0018108	BP	GO:0018108	peptidyl-tyrosine phosphorylation	17/461	276/18870	0.000474933	0.0138441	0.0110699	6868/2202/80310/7157/2534/7422/780/3569/9361/51704/3643/868/9181/4067/3791/5154/654	17
GO:2001243	BP	GO:2001243	negative regulation of intrinsic apoptotic signaling pathway	10/461	114/18870	0.000485363	0.0140526	0.0112365	2534/5831/468/6648/7494/5743/9181/9709/84447/10525	10
GO:0006750	BP	GO:0006750	glutathione biosynthetic process	4/461	16/18870	0.000506667	0.0144605	0.0115627	2686/79094/23657/4258	4
GO:0140467	BP	GO:0140467	integrated stress response signaling	6/461	42/18870	0.000512054	0.0144605	0.0115627	1054/9451/468/1649/1052/23645	6
GO:0018212	BP	GO:0018212	peptidyl-tyrosine modification	17/461	278/18870	0.000515534	0.0144605	0.0115627	6868/2202/80310/7157/2534/7422/780/3569/9361/51704/3643/868/9181/4067/3791/5154/654	17
GO:0051402	BP	GO:0051402	neuron apoptotic process	17/461	278/18870	0.000515534	0.0144605	0.0115627	255738/7157/5641/26471/6347/5831/468/6648/219699/1649/104/4803/7042/3791/23400/7832/10525	17
GO:0002702	BP	GO:0002702	positive regulation of production of molecular mediator of immune response	11/461	136/18870	0.000516326	0.0144605	0.0115627	8140/3569/51704/7494/144811/4189/3553/10865/3134/118460/1604	11
GO:0002675	BP	GO:0002675	positive regulation of acute inflammatory response	5/461	28/18870	0.00052589	0.0146327	0.0117004	3569/718/9180/3553/5743	5
GO:0008643	BP	GO:0008643	carbohydrate transport	12/461	159/18870	0.000547061	0.0150161	0.0120069	57761/83667/3099/1497/3643/11182/6524/718/6513/55022/50651/3553	12
GO:0016241	BP	GO:0016241	regulation of macroautophagy	12/461	159/18870	0.000547061	0.0150161	0.0120069	10193/7157/83667/10133/26471/533/10043/665/26353/3791/23400/55062	12
GO:0002062	BP	GO:0002062	chondrocyte differentiation	10/461	116/18870	0.000557168	0.0150161	0.0120069	9451/2202/4054/7046/23516/25987/55959/10865/654/11173	10
GO:0032869	BP	GO:0032869	cellular response to insulin stimulus	14/461	206/18870	0.000564128	0.0150161	0.0120069	255738/57761/9361/3643/5106/7494/23516/84706/55022/3553/1509/51141/2805/6548	14
GO:0006826	BP	GO:0006826	iron ion transport	7/461	59/18870	0.000565346	0.0150161	0.0120069	4891/23516/2495/51310/10058/113235/10424	7
GO:0010574	BP	GO:0010574	regulation of vascular endothelial growth factor production	7/461	59/18870	0.000565346	0.0150161	0.0120069	9451/3569/468/718/55959/3553/5743	7
GO:0014009	BP	GO:0014009	glial cell proliferation	7/461	59/18870	0.000565346	0.0150161	0.0120069	7157/8140/3569/1030/3553/4067/1435	7
GO:0061912	BP	GO:0061912	selective autophagy	9/461	96/18870	0.000567701	0.0150161	0.0120069	10193/81631/7157/83667/10133/23710/8878/26353/2548	9
GO:0001503	BP	GO:0001503	ossification	23/461	444/18870	0.000624657	0.0163406	0.0130661	9451/5552/22801/9902/4054/3569/468/6608/25805/9464/54880/9249/4041/5743/875/1052/1462/55790/1290/654/1435/7130/11173	23
GO:0007566	BP	GO:0007566	embryo implantation	7/461	60/18870	0.000626768	0.0163406	0.0130661	7422/780/3490/3339/5125/3553/5743	7
GO:0002697	BP	GO:0002697	regulation of immune effector process	21/461	389/18870	0.000629219	0.0163406	0.0130661	3383/8140/3569/51704/64332/7494/718/6372/144811/9846/4189/3553/79987/80149/84695/7042/4067/10865/3134/118460/1604	21
GO:0006090	BP	GO:0006090	pyruvate metabolic process	10/461	118/18870	0.000637548	0.0164572	0.0131593	54541/8870/26471/3099/3643/11182/5106/230/5208/2026	10
GO:0043129	BP	GO:0043129	surfactant homeostasis	4/461	17/18870	0.000649848	0.0164746	0.0131732	7422/57333/3791/2034	4
GO:1901522	BP	GO:1901522	positive regulation of transcription from RNA polymerase II promoter involved in cellular response to chemical stimulus	4/461	17/18870	0.000649848	0.0164746	0.0131732	7157/7422/468/7494	4
GO:0071375	BP	GO:0071375	cellular response to peptide hormone stimulus	18/461	310/18870	0.000657148	0.0164746	0.0131732	3164/9518/255738/57761/9361/3643/5106/7494/23516/84706/55022/2200/3553/1509/4067/51141/2805/6548	18
GO:0048534	BP	GO:0048534	hematopoietic or lymphoid organ development	9/461	98/18870	0.000660179	0.0164746	0.0131732	6868/7157/643/7046/4791/64332/1030/9464/4041	9
GO:0010463	BP	GO:0010463	mesenchymal cell proliferation	6/461	44/18870	0.00066129	0.0164746	0.0131732	6608/9464/23345/4041/3791/5154	6
GO:1903573	BP	GO:1903573	negative regulation of response to endoplasmic reticulum stress	6/461	44/18870	0.00066129	0.0164746	0.0131732	7494/4189/9709/84447/10525/23645	6
GO:0046902	BP	GO:0046902	regulation of mitochondrial membrane permeability	7/461	61/18870	0.000693367	0.0171451	0.0137093	7157/8870/3099/27113/665/84266/6548	7
GO:0042063	BP	GO:0042063	gliogenesis	19/461	338/18870	0.000696206	0.0171451	0.0137093	7157/8140/3569/6347/6608/5787/1030/3459/3553/1000/3908/7042/4067/1462/26227/79006/10397/1435/5270	19
GO:0006576	BP	GO:0006576	biogenic amine metabolic process	9/461	99/18870	0.000710832	0.0172086	0.0137601	1312/217/9464/6303/2643/7042/113451/2034/6817	9
GO:1990868	BP	GO:1990868	response to chemokine	9/461	99/18870	0.000710832	0.0172086	0.0137601	6586/643/3576/6347/2919/6372/80149/4067/6374	9
GO:1990869	BP	GO:1990869	cellular response to chemokine	9/461	99/18870	0.000710832	0.0172086	0.0137601	6586/643/3576/6347/2919/6372/80149/4067/6374	9
GO:0001889	BP	GO:0001889	liver development	11/461	142/18870	0.000742042	0.0178632	0.0142835	1054/3482/255738/8140/3569/5106/6648/7494/1030/55959/2627	11
GO:0051602	BP	GO:0051602	response to electrical stimulus	6/461	45/18870	0.000747509	0.0178943	0.0143084	929/3164/6648/10142/7832/6548	6
GO:0022617	BP	GO:0022617	extracellular matrix disassembly	7/461	62/18870	0.000765448	0.0181213	0.0144899	57326/780/3569/4320/11096/4324/2191	7
GO:1903053	BP	GO:1903053	regulation of extracellular matrix organization	7/461	62/18870	0.000765448	0.0181213	0.0144899	7046/780/3569/4811/84168/3908/2191	7
GO:0043086	BP	GO:0043086	negative regulation of catalytic activity	24/461	480/18870	0.000787408	0.0185387	0.0148237	7157/57761/7422/6478/57718/1026/23516/5787/1647/3553/868/104/4041/12/64798/7042/4067/54583/5365/6695/5270/23645/10156/11153	24
GO:0002720	BP	GO:0002720	positive regulation of cytokine production involved in immune response	8/461	81/18870	0.000807299	0.0187783	0.0150153	8140/3569/51704/144811/3553/10865/3134/1604	8
GO:0006977	BP	GO:0006977	DNA damage response, signal transduction by p53 class mediator resulting in cell cycle arrest	4/461	18/18870	0.000819496	0.0187783	0.0150153	7157/1026/1263/10769	4
GO:0019184	BP	GO:0019184	nonribosomal peptide biosynthetic process	4/461	18/18870	0.000819496	0.0187783	0.0150153	2686/79094/23657/4258	4
GO:0036499	BP	GO:0036499	PERK-mediated unfolded protein response	4/461	18/18870	0.000819496	0.0187783	0.0150153	9451/468/1649/23645	4
GO:0048569	BP	GO:0048569	post-embryonic animal organ development	4/461	18/18870	0.000819496	0.0187783	0.0150153	2202/7422/2200/3791	4
GO:0031018	BP	GO:0031018	endocrine pancreas development	6/461	46/18870	0.000842161	0.0189197	0.0151283	9451/3569/6608/1000/2627/654	6
GO:0010573	BP	GO:0010573	vascular endothelial growth factor production	7/461	63/18870	0.000843327	0.0189197	0.0151283	9451/3569/468/718/55959/3553/5743	7
GO:0043470	BP	GO:0043470	regulation of carbohydrate catabolic process	7/461	63/18870	0.000843327	0.0189197	0.0151283	54541/7157/8870/26471/3643/11182/79660	7
GO:0051965	BP	GO:0051965	positive regulation of synapse assembly	7/461	63/18870	0.000843327	0.0189197	0.0151283	22883/3556/7058/347902/375790/23768/9746	7
GO:1900745	BP	GO:1900745	positive regulation of p38MAPK cascade	5/461	31/18870	0.000856065	0.0190839	0.0152597	7422/1647/3553/9464/80149	5
GO:0006520	BP	GO:0006520	amino acid metabolic process	17/461	291/18870	0.000859557	0.0190839	0.0152597	29968/440/4329/5723/23464/5831/1497/468/84706/23657/5352/1491/875/113451/26227/9056/2805	17
GO:0061008	BP	GO:0061008	hepaticobiliary system development	11/461	145/18870	0.000882491	0.0194921	0.0155861	1054/3482/255738/8140/3569/5106/6648/7494/1030/55959/2627	11
GO:0003205	BP	GO:0003205	cardiac chamber development	12/461	168/18870	0.000890959	0.0195357	0.0156209	78987/6586/7157/7046/6608/9464/161882/9249/4634/7042/54583/2627	12
GO:0006979	BP	GO:0006979	response to oxidative stress	21/461	400/18870	0.000897539	0.0195357	0.0156209	80310/7157/2534/83667/3569/9361/5831/2686/468/6648/23657/1263/8878/5743/80149/2643/135112/10549/2034/23400/5074	21
GO:0044706	BP	GO:0044706	multi-multicellular organism process	14/461	216/18870	0.000898141	0.0195357	0.0156209	5069/23764/7422/2683/780/3490/3339/5125/6513/8605/3553/5743/875/5270	14
GO:0010464	BP	GO:0010464	regulation of mesenchymal cell proliferation	5/461	32/18870	0.000994464	0.0215216	0.0172088	6608/23345/4041/3791/5154	5
GO:0010660	BP	GO:0010660	regulation of muscle cell apoptotic process	8/461	84/18870	0.00102693	0.0220021	0.017593	7157/8140/26471/468/6648/9464/80149/2627	8
GO:0060395	BP	GO:0060395	SMAD protein signal transduction	8/461	84/18870	0.00102693	0.0220021	0.017593	9518/174/7046/79674/56937/7042/84913/654	8
GO:0009066	BP	GO:0009066	aspartate family amino acid metabolic process	6/461	48/18870	0.00105895	0.0223924	0.0179051	440/23464/468/5352/26227/2805	6
GO:0046189	BP	GO:0046189	phenol-containing compound biosynthetic process	6/461	48/18870	0.00105895	0.0223924	0.0179051	1497/217/23657/9464/2643/7042	6
GO:0006575	BP	GO:0006575	cellular modified amino acid metabolic process	10/461	126/18870	0.00106083	0.0223924	0.0179051	1160/78991/10797/1497/160428/5352/113235/875/2643/6535	10
GO:0046545	BP	GO:0046545	development of primary female sexual characteristics	9/461	105/18870	0.00108552	0.0228013	0.018232	174/6586/7422/26471/3643/283/3791/10184/7130	9
GO:0031960	BP	GO:0031960	response to corticosteroid	11/461	149/18870	0.00110334	0.0230626	0.018441	54541/5069/6586/3569/3490/1026/5106/5743/654/2805/387758	11
GO:0050678	BP	GO:0050678	regulation of epithelial cell proliferation	21/461	407/18870	0.00111543	0.0232021	0.0185526	3164/6868/51162/7422/7046/2683/26471/6347/3339/6608/7494/1030/55959/283/57804/7042/3791/5365/84913/654/7857	21
GO:0032963	BP	GO:0032963	collagen metabolic process	9/461	106/18870	0.00116119	0.0238883	0.0191012	9902/3569/4320/57333/64175/10609/4324/2191/1289	9
GO:1901890	BP	GO:1901890	positive regulation of cell junction assembly	9/461	106/18870	0.00116119	0.0238883	0.0191012	22883/7422/3556/7058/347902/375790/23768/3791/9746	9
GO:0006865	BP	GO:0006865	amino acid transport	11/461	150/18870	0.00116515	0.0238883	0.0191012	6509/6536/8140/123096/1497/23657/4041/6520/6535/9056/6510	11
GO:2000134	BP	GO:2000134	negative regulation of G1/S transition of mitotic cell cycle	8/461	86/18870	0.00119817	0.0244484	0.0195491	7157/6347/1026/1030/51339/1263/10769/10263	8
GO:0002526	BP	GO:0002526	acute inflammatory response	9/461	107/18870	0.00124106	0.0251127	0.0200803	2683/3569/26471/718/9180/3553/5743/12/3700	9
GO:0036498	BP	GO:0036498	IRE1-mediated unfolded protein response	4/461	20/18870	0.00124831	0.0251127	0.0200803	54431/7494/4189/11153	4
GO:1902236	BP	GO:1902236	negative regulation of endoplasmic reticulum stress-induced intrinsic apoptotic signaling pathway	4/461	20/18870	0.00124831	0.0251127	0.0200803	7494/9709/84447/10525	4
GO:0089718	BP	GO:0089718	amino acid import across plasma membrane	6/461	50/18870	0.00131617	0.0263542	0.021073	6509/6536/8140/23657/6520/6510	6
GO:2000379	BP	GO:2000379	positive regulation of reactive oxygen species metabolic process	7/461	68/18870	0.00133129	0.0265328	0.0212158	10193/7157/1026/6648/55022/1647/80149	7
GO:0071621	BP	GO:0071621	granulocyte chemotaxis	10/461	130/18870	0.00134594	0.0267007	0.02135	3576/6347/2919/6372/3553/7042/6374/1435/7130/7857	10
GO:0016236	BP	GO:0016236	macroautophagy	18/461	331/18870	0.00138528	0.0272301	0.0217734	643246/10193/81631/7157/83667/10133/26471/533/10043/665/23710/1509/8878/26353/3791/23400/2548/55062	18
GO:0072330	BP	GO:0072330	monocarboxylic acid biosynthetic process	14/461	226/18870	0.00138534	0.0272301	0.0217734	3992/57761/9415/6319/3995/9388/7494/3553/10090/5743/55902/157506/51141/29940	14
GO:0034198	BP	GO:0034198	cellular response to amino acid starvation	6/461	51/18870	0.00146141	0.0285943	0.0228642	9451/83667/10325/1026/468/467	6
GO:0048145	BP	GO:0048145	regulation of fibroblast proliferation	8/461	89/18870	0.00149691	0.0288719	0.0230862	80310/7157/26471/1026/6648/2495/5154/5074	8
GO:0048147	BP	GO:0048147	negative regulation of fibroblast proliferation	5/461	35/18870	0.00150971	0.0288719	0.0230862	7157/26471/6648/2495/5074	5
GO:1902882	BP	GO:1902882	regulation of response to oxidative stress	5/461	35/18870	0.00150971	0.0288719	0.0230862	83667/2686/23657/2643/135112	5
GO:0015820	BP	GO:0015820	leucine transport	3/461	10/18870	0.0015295	0.0288719	0.0230862	8140/6520/9056	3
GO:0015886	BP	GO:0015886	heme transport	3/461	10/18870	0.0015295	0.0288719	0.0230862	10058/113235/10424	3
GO:0031666	BP	GO:0031666	positive regulation of lipopolysaccharide-mediated signaling pathway	3/461	10/18870	0.0015295	0.0288719	0.0230862	929/23643/654	3
GO:0038063	BP	GO:0038063	collagen-activated tyrosine kinase receptor signaling pathway	3/461	10/18870	0.0015295	0.0288719	0.0230862	780/1287/1284	3
GO:0071287	BP	GO:0071287	cellular response to manganese ion	3/461	10/18870	0.0015295	0.0288719	0.0230862	9451/468/23400	3
GO:1905039	BP	GO:1905039	carboxylic acid transmembrane transport	11/461	156/18870	0.0015987	0.0298943	0.0239037	6509/6536/8140/123096/6513/23657/113235/6520/6535/9056/6510	11
GO:0006029	BP	GO:0006029	proteoglycan metabolic process	8/461	90/18870	0.00160865	0.0298943	0.0239037	79586/3423/55959/3425/10090/55790/29940/11173	8
GO:0010657	BP	GO:0010657	muscle cell apoptotic process	8/461	90/18870	0.00160865	0.0298943	0.0239037	7157/8140/26471/468/6648/9464/80149/2627	8
GO:0007409	BP	GO:0007409	axonogenesis	22/461	448/18870	0.00161299	0.0298943	0.0239037	6868/6586/2534/7422/6608/25987/1945/219699/333/1000/10090/3908/11041/104/4803/23768/79600/84446/79006/5365/26999/1954	22
GO:0006636	BP	GO:0006636	unsaturated fatty acid biosynthetic process	6/461	52/18870	0.00161855	0.0298943	0.0239037	3992/9415/6319/3995/3553/5743	6
GO:1903825	BP	GO:1903825	organic acid transmembrane transport	11/461	157/18870	0.00168237	0.0309397	0.0247396	6509/6536/8140/123096/6513/23657/113235/6520/6535/9056/6510	11
GO:0044703	BP	GO:0044703	multi-organism reproductive process	13/461	206/18870	0.00172024	0.0313546	0.0250714	5069/23764/7422/780/3490/3339/5125/6513/8605/3553/5743/875/5270	13
GO:0060021	BP	GO:0060021	roof of mouth development	8/461	91/18870	0.00172688	0.0313546	0.0250714	9242/7046/9464/54880/9249/84695/7042/51141	8
GO:0070098	BP	GO:0070098	chemokine-mediated signaling pathway	8/461	91/18870	0.00172688	0.0313546	0.0250714	6586/643/3576/6347/2919/6372/4067/6374	8
GO:0007033	BP	GO:0007033	vacuole organization	14/461	232/18870	0.00177176	0.0317907	0.02542	643246/81631/537/1200/26471/533/10043/53/23710/55647/1509/23400/2548/55062	14
GO:0009636	BP	GO:0009636	response to toxic substance	15/461	258/18870	0.00177957	0.0317907	0.02542	6584/83667/26471/1026/468/6648/23657/10058/5743/2643/4067/4258/5002/10549/2627	15
GO:0007157	BP	GO:0007157	heterophilic cell-cell adhesion via plasma membrane cell adhesion molecules	6/461	53/18870	0.00178819	0.0317907	0.02542	3383/91179/1000/347902/7412/56971	6
GO:0048260	BP	GO:0048260	positive regulation of receptor-mediated endocytosis	6/461	53/18870	0.00178819	0.0317907	0.02542	255738/7422/3643/718/6424/23345	6
GO:0009713	BP	GO:0009713	catechol-containing compound biosynthetic process	4/461	22/18870	0.00181332	0.0317907	0.02542	217/9464/2643/7042	4
GO:0015802	BP	GO:0015802	basic amino acid transport	4/461	22/18870	0.00181332	0.0317907	0.02542	8140/123096/6520/9056	4
GO:0030449	BP	GO:0030449	regulation of complement activation	4/461	22/18870	0.00181332	0.0317907	0.02542	718/3553/79987/1604	4
GO:0042423	BP	GO:0042423	catecholamine biosynthetic process	4/461	22/18870	0.00181332	0.0317907	0.02542	217/9464/2643/7042	4
GO:0071900	BP	GO:0071900	regulation of protein serine/threonine kinase activity	16/461	285/18870	0.00181767	0.0317907	0.02542	6868/80310/57761/7422/57214/3643/1026/1030/1647/3553/4041/901/4067/5154/4485/8844	16
GO:0034612	BP	GO:0034612	response to tumor necrosis factor	15/461	259/18870	0.00184786	0.0320296	0.0256111	929/6868/965/7157/6584/3576/6347/5106/55022/5743/80149/9181/2643/7412/11173	15
GO:0006024	BP	GO:0006024	glycosaminoglycan biosynthetic process	7/461	72/18870	0.00186123	0.0320296	0.0256111	79586/57214/3553/10090/11041/55790/29940	7
GO:0070527	BP	GO:0070527	platelet aggregation	7/461	72/18870	0.00186123	0.0320296	0.0256111	114897/3569/23657/83706/2923/4067/5270	7
GO:0071260	BP	GO:0071260	cellular response to mechanical stimulus	7/461	72/18870	0.00186123	0.0320296	0.0256111	8795/6513/1647/3553/5743/654/6548	7
GO:0018958	BP	GO:0018958	phenol-containing compound metabolic process	9/461	114/18870	0.00193259	0.0331246	0.0264866	1312/1497/217/23657/9464/2643/7042/2034/6817	9
GO:0001822	BP	GO:0001822	kidney development	17/461	314/18870	0.00195016	0.0332506	0.0265874	25789/255738/80310/7422/7046/4811/5125/1497/6608/2200/84662/55959/11020/7042/157506/5154/654	17
GO:0010883	BP	GO:0010883	regulation of lipid storage	6/461	54/18870	0.00197098	0.0332506	0.0265874	949/3569/6721/84266/718/80149	6
GO:0072348	BP	GO:0072348	sulfur compound transport	6/461	54/18870	0.00197098	0.0332506	0.0265874	6509/8140/1497/23657/9197/6520	6
GO:1990928	BP	GO:1990928	response to amino acid starvation	6/461	54/18870	0.00197098	0.0332506	0.0265874	9451/83667/10325/1026/468/467	6
GO:0006983	BP	GO:0006983	ER overload response	3/461	11/18870	0.0020651	0.0344318	0.0275319	9451/7157/1649	3
GO:0034975	BP	GO:0034975	protein folding in endoplasmic reticulum	3/461	11/18870	0.0020651	0.0344318	0.0275319	54431/5034/2923	3
GO:0048563	BP	GO:0048563	post-embryonic animal organ morphogenesis	3/461	11/18870	0.0020651	0.0344318	0.0275319	2202/2200/3791	3
GO:0009791	BP	GO:0009791	post-embryonic development	8/461	94/18870	0.00212324	0.0349926	0.0279803	3482/2202/7422/7046/6648/2200/3791/3708	8
GO:0019915	BP	GO:0019915	lipid storage	8/461	94/18870	0.00212324	0.0349926	0.0279803	949/3569/6721/84266/718/8605/3553/80149	8
GO:0071229	BP	GO:0071229	cellular response to acid chemical	8/461	94/18870	0.00212324	0.0349926	0.0279803	80310/8140/2534/7422/83667/10325/7494/1290	8
GO:0060252	BP	GO:0060252	positive regulation of glial cell proliferation	4/461	23/18870	0.00215315	0.0351514	0.0281073	8140/3569/3553/4067	4
GO:0043491	BP	GO:0043491	phosphatidylinositol 3-kinase/protein kinase B signal transduction	16/461	290/18870	0.00216631	0.0351514	0.0281073	10193/9518/114897/80310/7046/83667/780/3643/219699/1649/57333/9846/1263/7042/3791/5154	16
GO:0034381	BP	GO:0034381	plasma lipoprotein particle clearance	6/461	55/18870	0.00216755	0.0351514	0.0281073	7436/255738/949/4043/9388/29116	6
GO:0030099	BP	GO:0030099	myeloid cell differentiation	21/461	430/18870	0.00217941	0.0351514	0.0281073	1054/10193/1777/537/2313/7422/54681/4891/5971/1030/2200/9846/8544/161882/4067/7107/2034/9173/1435/6510/7130	21
GO:0006023	BP	GO:0006023	aminoglycan biosynthetic process	7/461	74/18870	0.00218105	0.0351514	0.0281073	79586/57214/3553/10090/11041/55790/29940	7
GO:0002369	BP	GO:0002369	T cell cytokine production	5/461	38/18870	0.0021985	0.0351514	0.0281073	3569/3553/10865/3134/1604	5
GO:0002724	BP	GO:0002724	regulation of T cell cytokine production	5/461	38/18870	0.0021985	0.0351514	0.0281073	3569/3553/10865/3134/1604	5
GO:0090504	BP	GO:0090504	epiboly	5/461	38/18870	0.0021985	0.0351514	0.0281073	6868/780/84962/1954/1289	5
GO:0045137	BP	GO:0045137	development of primary sexual characteristics	14/461	238/18870	0.00224384	0.0357429	0.0285803	174/6586/7422/7046/26471/3643/283/7042/3791/10549/157506/2627/10184/7130	14
GO:1902807	BP	GO:1902807	negative regulation of cell cycle G1/S phase transition	8/461	95/18870	0.00227015	0.0360281	0.0288083	7157/6347/1026/1030/51339/1263/10769/10263	8
GO:0044282	BP	GO:0044282	small molecule catabolic process	19/461	375/18870	0.00231697	0.0365942	0.029261	4329/7157/949/83667/23464/3099/5106/160428/84706/217/3423/3425/4041/5208/875/7378/2805/6817/2026	19
GO:0006109	BP	GO:0006109	regulation of carbohydrate metabolic process	12/461	188/18870	0.0023229	0.0365942	0.029261	54541/114897/7157/8870/83667/26471/3643/11182/79660/84706/89801/4485	12
GO:0016239	BP	GO:0016239	positive regulation of macroautophagy	7/461	75/18870	0.00235608	0.0368459	0.0294623	83667/10133/10043/665/26353/3791/55062	7
GO:0090559	BP	GO:0090559	regulation of membrane permeability	7/461	75/18870	0.00235608	0.0368459	0.0294623	7157/8870/3099/27113/665/84266/6548	7
GO:0043525	BP	GO:0043525	positive regulation of neuron apoptotic process	6/461	56/18870	0.00237855	0.037054	0.0296287	255738/7157/26471/468/1649/7042	6
GO:0045936	BP	GO:0045936	negative regulation of phosphate metabolic process	19/461	376/18870	0.00238668	0.037054	0.0296287	7157/57761/54431/57718/1026/5787/1030/55022/1647/3553/868/104/4041/80149/64798/7042/4067/5154/23645	19
GO:0010563	BP	GO:0010563	negative regulation of phosphorus metabolic process	19/461	377/18870	0.00245814	0.0379659	0.0303578	7157/57761/54431/57718/1026/5787/1030/55022/1647/3553/868/104/4041/80149/64798/7042/4067/5154/23645	19
GO:0045765	BP	GO:0045765	regulation of angiogenesis	18/461	349/18870	0.00247077	0.0379659	0.0303578	7422/3569/3576/3339/3099/7494/718/1647/3553/7058/80149/7042/1284/10769/54583/3791/2627/4814	18
GO:0000423	BP	GO:0000423	mitophagy	5/461	39/18870	0.00247199	0.0379659	0.0303578	10193/81631/7157/10133/8878	5
GO:0035162	BP	GO:0035162	embryonic hemopoiesis	4/461	24/18870	0.00253449	0.0387867	0.0310141	7422/468/161882/3791	4
GO:0032609	BP	GO:0032609	type II interferon production	9/461	119/18870	0.00259279	0.0393976	0.0315026	929/1054/8140/1649/3553/161882/80149/10865/9173	9
GO:0032649	BP	GO:0032649	regulation of type II interferon production	9/461	119/18870	0.00259279	0.0393976	0.0315026	929/1054/8140/1649/3553/161882/80149/10865/9173	9
GO:0002700	BP	GO:0002700	regulation of production of molecular mediator of immune response	12/461	191/18870	0.00264694	0.0395423	0.0316183	8140/3569/51704/7494/144811/4189/3553/7042/10865/3134/118460/1604	12
GO:0072001	BP	GO:0072001	renal system development	17/461	324/18870	0.00270089	0.0395423	0.0316183	25789/255738/80310/7422/7046/4811/5125/1497/6608/2200/84662/55959/11020/7042/157506/5154/654	17
GO:0005984	BP	GO:0005984	disaccharide metabolic process	3/461	12/18870	0.00270383	0.0395423	0.0316183	2683/3425/2548	3
GO:0006534	BP	GO:0006534	cysteine metabolic process	3/461	12/18870	0.00270383	0.0395423	0.0316183	23657/1491/875	3
GO:0006995	BP	GO:0006995	cellular response to nitrogen starvation	3/461	12/18870	0.00270383	0.0395423	0.0316183	643246/81631/23710	3
GO:0015801	BP	GO:0015801	aromatic amino acid transport	3/461	12/18870	0.00270383	0.0395423	0.0316183	8140/123096/6520	3
GO:0036490	BP	GO:0036490	regulation of translation in response to endoplasmic reticulum stress	3/461	12/18870	0.00270383	0.0395423	0.0316183	9451/83667/23645	3
GO:0042416	BP	GO:0042416	dopamine biosynthetic process	3/461	12/18870	0.00270383	0.0395423	0.0316183	217/2643/7042	3
GO:0043562	BP	GO:0043562	cellular response to nitrogen levels	3/461	12/18870	0.00270383	0.0395423	0.0316183	643246/81631/23710	3
GO:0071679	BP	GO:0071679	commissural neuron axon guidance	3/461	12/18870	0.00270383	0.0395423	0.0316183	6868/7422/6608	3
GO:2001046	BP	GO:2001046	positive regulation of integrin-mediated signaling pathway	3/461	12/18870	0.00270383	0.0395423	0.0316183	4811/3908/84695	3
GO:0043433	BP	GO:0043433	negative regulation of DNA-binding transcription factor activity	11/461	167/18870	0.0027328	0.0397239	0.0317635	1054/26471/4794/1649/8553/6424/84662/80149/54583/8323/4345	11
GO:0002718	BP	GO:0002718	regulation of cytokine production involved in immune response	9/461	120/18870	0.00274405	0.0397239	0.0317635	8140/3569/51704/144811/3553/7042/10865/3134/1604	9
GO:0046660	BP	GO:0046660	female sex differentiation	9/461	120/18870	0.00274405	0.0397239	0.0317635	174/6586/7422/26471/3643/283/3791/10184/7130	9
GO:0002699	BP	GO:0002699	positive regulation of immune effector process	15/461	270/18870	0.00275442	0.0397397	0.0317762	8140/3569/51704/64332/7494/718/144811/9846/4189/3553/4067/10865/3134/118460/1604	15
GO:1903146	BP	GO:1903146	regulation of autophagy of mitochondrion	5/461	40/18870	0.00276936	0.0398212	0.0318413	10193/7157/6721/665/23400	5
GO:0007178	BP	GO:0007178	transmembrane receptor protein serine/threonine kinase signaling pathway	20/461	410/18870	0.00278611	0.039928	0.0319267	9518/6868/3096/174/7157/4054/7046/79674/1030/6424/56937/2200/25805/7042/3791/2627/84913/1954/654/7130	20
GO:0051346	BP	GO:0051346	negative regulation of hydrolase activity	13/461	218/18870	0.00282443	0.040236	0.032173	7422/6478/57718/23516/12/7042/54583/5365/6695/5270/23645/10156/11153	13
GO:0006749	BP	GO:0006749	glutathione metabolic process	6/461	58/18870	0.00284646	0.040236	0.032173	2686/1497/6648/79094/23657/4258	6
GO:0031663	BP	GO:0031663	lipopolysaccharide-mediated signaling pathway	6/461	58/18870	0.00284646	0.040236	0.032173	929/949/23643/4067/654/1604	6
GO:0006633	BP	GO:0006633	fatty acid biosynthetic process	11/461	168/18870	0.00286184	0.040236	0.032173	3992/57761/9415/6319/3995/9388/7494/3553/5743/55902/51141	11
GO:0050714	BP	GO:0050714	positive regulation of protein secretion	10/461	144/18870	0.00287096	0.040236	0.032173	5106/54972/283/5208/7042/10307/23400/9854/3708/654	10
GO:0007517	BP	GO:0007517	muscle organ development	18/461	354/18870	0.00287545	0.040236	0.032173	3164/93185/23764/22801/9242/7046/26471/6608/7494/2317/3908/161882/104/4634/7042/54583/467/7832	18
GO:1901342	BP	GO:1901342	regulation of vasculature development	18/461	354/18870	0.00287545	0.040236	0.032173	7422/3569/3576/3339/3099/7494/718/1647/3553/7058/80149/7042/1284/10769/54583/3791/2627/4814	18
GO:0002822	BP	GO:0002822	regulation of adaptive immune response based on somatic recombination of immune receptors built from immunoglobulin superfamily domains	12/461	193/18870	0.00288272	0.040236	0.032173	3569/64332/718/3553/79987/80149/84695/10865/3134/118460/9173/1604	12
GO:0032331	BP	GO:0032331	negative regulation of chondrocyte differentiation	4/461	25/18870	0.00295973	0.0407795	0.0326076	2202/4054/7046/11173	4
GO:0048143	BP	GO:0048143	astrocyte activation	4/461	25/18870	0.00295973	0.0407795	0.0326076	3569/6608/3459/3553	4
GO:0050927	BP	GO:0050927	positive regulation of positive chemotaxis	4/461	25/18870	0.00295973	0.0407795	0.0326076	7422/3576/3791/7857	4
GO:0060586	BP	GO:0060586	multicellular organismal-level iron ion homeostasis	4/461	25/18870	0.00295973	0.0407795	0.0326076	6648/4891/2034/654	4
GO:0050921	BP	GO:0050921	positive regulation of chemotaxis	10/461	145/18870	0.00301825	0.0414526	0.0331458	6868/80310/7422/3569/3576/5641/3791/1954/1435/7857	10
GO:0007249	BP	GO:0007249	canonical NF-kappaB signal transduction	16/461	300/18870	0.0030322	0.0415112	0.0331926	8795/2534/57162/10318/10133/4791/51704/84962/5971/1491/3553/8878/286343/80149/10769/10549	16
GO:0002367	BP	GO:0002367	cytokine production involved in immune response	9/461	122/18870	0.00306748	0.0418603	0.0334718	8140/3569/51704/144811/3553/7042/10865/3134/1604	9
GO:0150077	BP	GO:0150077	regulation of neuroinflammatory response	5/461	41/18870	0.00309177	0.0420578	0.0336297	3569/26471/3553/5743/4345	5
GO:0000041	BP	GO:0000041	transition metal ion transport	8/461	100/18870	0.00312835	0.042287	0.033813	4891/23516/2495/1317/51310/10058/113235/10424	8
GO:0042632	BP	GO:0042632	cholesterol homeostasis	8/461	100/18870	0.00312835	0.042287	0.033813	255738/949/6721/9388/7494/25987/4041/29116	8
GO:0031016	BP	GO:0031016	pancreas development	7/461	79/18870	0.00316663	0.0426698	0.0341191	9451/3569/3643/6608/1000/2627/654	7
GO:0003333	BP	GO:0003333	amino acid transmembrane transport	8/461	101/18870	0.00332677	0.0444088	0.0355096	6509/6536/8140/123096/23657/6520/9056/6510	8
GO:0008585	BP	GO:0008585	female gonad development	8/461	101/18870	0.00332677	0.0444088	0.0355096	174/6586/7422/26471/3643/283/3791/7130	8
GO:0055092	BP	GO:0055092	sterol homeostasis	8/461	101/18870	0.00332677	0.0444088	0.0355096	255738/949/6721/9388/7494/25987/4041/29116	8
GO:0001558	BP	GO:0001558	regulation of cell growth	20/461	417/18870	0.00337239	0.0446842	0.0357298	6868/59284/6586/7157/22883/7422/7046/83667/780/3490/1026/4803/7042/64061/6695/734/9746/1954/5270/6548	20
GO:0002726	BP	GO:0002726	positive regulation of T cell cytokine production	4/461	26/18870	0.00343124	0.0446842	0.0357298	3569/3553/10865/1604	4
GO:0006760	BP	GO:0006760	folic acid-containing compound metabolic process	4/461	26/18870	0.00343124	0.0446842	0.0357298	10797/160428/113235/2643	4
GO:0050926	BP	GO:0050926	regulation of positive chemotaxis	4/461	26/18870	0.00343124	0.0446842	0.0357298	7422/3576/3791/7857	4
GO:0098581	BP	GO:0098581	detection of external biotic stimulus	4/461	26/18870	0.00343124	0.0446842	0.0357298	3164/949/23643/284297	4
GO:0071634	BP	GO:0071634	regulation of transforming growth factor beta production	5/461	42/18870	0.00344038	0.0446842	0.0357298	25987/5743/7042/2627/4345	5
GO:0015824	BP	GO:0015824	proline transport	3/461	13/18870	0.00345168	0.0446842	0.0357298	6509/8140/6520	3
GO:0034145	BP	GO:0034145	positive regulation of toll-like receptor 4 signaling pathway	3/461	13/18870	0.00345168	0.0446842	0.0357298	929/57162/4814	3
GO:0036462	BP	GO:0036462	TRAIL-activated apoptotic signaling pathway	3/461	13/18870	0.00345168	0.0446842	0.0357298	8795/8794/467	3
GO:1990253	BP	GO:1990253	cellular response to leucine starvation	3/461	13/18870	0.00345168	0.0446842	0.0357298	83667/10325/468	3
GO:0048608	BP	GO:0048608	reproductive structure development	16/461	305/18870	0.00356235	0.0459779	0.0367643	174/6586/7422/7046/26471/3643/718/283/7042/3791/10549/157506/2627/654/7130/5270	16
GO:0042113	BP	GO:0042113	B cell activation	15/461	278/18870	0.00362231	0.0465464	0.0372188	1054/6868/7157/57162/643/3569/64332/1026/7494/4189/4067/118460/84447/5074/7412	15
GO:1901617	BP	GO:1901617	organic hydroxy compound biosynthetic process	14/461	251/18870	0.00362812	0.0465464	0.0372188	29968/1717/1497/6721/5106/217/23657/9464/2643/7108/7042/51141/654/2805	14
GO:0006970	BP	GO:0006970	response to osmotic stress	7/461	81/18870	0.00364418	0.0466129	0.037272	7157/1831/5971/6513/1263/5743/9181	7
GO:0002520	BP	GO:0002520	immune system development	12/461	199/18870	0.00369409	0.0471106	0.03767	6868/7157/643/7046/4791/64332/1030/9464/868/4041/4067/118460	12
GO:0050806	BP	GO:0050806	positive regulation of synaptic transmission	11/461	174/18870	0.00374296	0.0475922	0.0380551	794/59284/22883/5641/6347/3908/8878/5743/10769/9746/5270	11
GO:0001701	BP	GO:0001701	in utero embryonic development	19/461	392/18870	0.0037651	0.0477322	0.038167	23764/7157/79583/7422/7046/60681/5723/57718/6608/57820/9464/54880/5954/79600/54583/157506/4097/2034/2627	19
GO:0002688	BP	GO:0002688	regulation of leukocyte chemotaxis	9/461	126/18870	0.00380413	0.0480847	0.0384489	6868/7422/3569/3576/5641/6347/4067/1435/7130	9
GO:0060412	BP	GO:0060412	ventricular septum morphogenesis	5/461	43/18870	0.00381635	0.0480972	0.0384589	6586/7046/161882/7042/54583	5
GO:0150076	BP	GO:0150076	neuroinflammatory response	7/461	82/18870	0.00390256	0.0489347	0.0391286	3569/26471/6608/3459/3553/5743/4345	7
GO:0002092	BP	GO:0002092	positive regulation of receptor internalization	4/461	27/18870	0.00395132	0.0489347	0.0391286	255738/7422/3643/6424	4
GO:0010884	BP	GO:0010884	positive regulation of lipid storage	4/461	27/18870	0.00395132	0.0489347	0.0391286	949/6721/718/80149	4
GO:0036296	BP	GO:0036296	response to increased oxygen levels	4/461	27/18870	0.00395132	0.0489347	0.0391286	537/8140/1026/6648	4
GO:0060384	BP	GO:0060384	innervation	4/461	27/18870	0.00395132	0.0489347	0.0391286	55959/104/5270/7412	4
GO:0090330	BP	GO:0090330	regulation of platelet aggregation	4/461	27/18870	0.00395132	0.0489347	0.0391286	114897/3569/4067/5270	4
GO:0061458	BP	GO:0061458	reproductive system development	16/461	309/18870	0.00403946	0.0498821	0.039886	174/6586/7422/7046/26471/3643/718/283/7042/3791/10549/157506/2627/654/7130/5270	16
GO:0005788	CC	GO:0005788	endoplasmic reticulum lumen	40/480	313/19886	5.93032e-18	2.37213e-15	1.97885e-15	6868/174/255738/80310/4043/60681/3569/3490/5033/410/64374/54431/54972/718/10695/57333/64175/2200/5034/1287/4189/11096/2923/1000/10954/5954/5743/8974/23071/1462/1284/8635/5154/1290/1435/10525/11173/1289/64856/7857	40
GO:0043202	CC	GO:0043202	lysosomal lumen	19/480	98/19886	1.9561e-12	3.9122e-10	3.2636e-10	4758/1200/5641/3339/410/2517/53/4126/633/3423/3425/1509/2588/375790/1462/196463/8635/23400/2548	19
GO:0062023	CC	GO:0062023	collagen-containing extracellular matrix	35/480	429/19886	3.68368e-10	4.91157e-08	4.09729e-08	3383/78987/9518/2202/51162/4054/3490/4811/3339/633/64175/333/2200/1287/11096/7058/1509/1000/3908/375790/283/84695/12/7042/1462/284297/1284/3700/4485/1290/5270/81794/1289/64856/439921	35
GO:0005775	CC	GO:0005775	vacuolar lumen	21/480	176/19886	1.80043e-09	1.80043e-07	1.50194e-07	4758/1200/5641/3339/410/2517/53/4126/718/633/3423/3425/1509/2588/375790/12/1462/196463/8635/23400/2548	21
GO:0005774	CC	GO:0005774	vacuolar membrane	35/480	484/19886	8.70618e-09	6.96494e-07	5.81023e-07	643246/7436/255738/81631/4758/537/8140/949/83667/2683/55332/533/10325/11342/1497/11182/10043/53/4891/4126/23516/23710/51310/1509/10058/6520/64798/4067/133746/3134/7107/23400/2548/5337/55062	35
GO:0005765	CC	GO:0005765	lysosomal membrane	29/480	441/19886	1.19981e-06	6.85607e-05	5.71941e-05	7436/255738/4758/537/8140/949/83667/2683/55332/533/10325/11342/1497/11182/10043/53/4891/4126/23516/1509/10058/6520/64798/4067/3134/7107/23400/2548/5337	29
GO:0098852	CC	GO:0098852	lytic vacuole membrane	29/480	441/19886	1.19981e-06	6.85607e-05	5.71941e-05	7436/255738/4758/537/8140/949/83667/2683/55332/533/10325/11342/1497/11182/10043/53/4891/4126/23516/1509/10058/6520/64798/4067/3134/7107/23400/2548/5337	29
GO:0005604	CC	GO:0005604	basement membrane	12/480	90/19886	1.69623e-06	8.48116e-05	7.07508e-05	4811/3339/333/2200/1287/7058/3908/375790/283/1284/1289/64856	12
GO:0140534	CC	GO:0140534	endoplasmic reticulum protein-containing complex	13/480	126/19886	1.14838e-05	0.000510391	0.000425774	94005/5033/54431/6721/51594/5034/6400/2923/6748/90701/51141/84447/10525	13
GO:0045121	CC	GO:0045121	membrane raft	20/480	286/19886	2.28339e-05	0.00087295	0.000728224	929/3383/6868/2534/949/1200/7046/3643/6608/6513/219699/9846/1509/1000/868/5743/4067/3791/6548/1604	20
GO:0098857	CC	GO:0098857	membrane microdomain	20/480	287/19886	2.40061e-05	0.00087295	0.000728224	929/3383/6868/2534/949/1200/7046/3643/6608/6513/219699/9846/1509/1000/868/5743/4067/3791/6548/1604	20
GO:0005796	CC	GO:0005796	Golgi lumen	11/480	106/19886	5.10304e-05	0.00170101	0.001419	4043/3339/4320/79651/5125/633/4803/375790/1462/5154/50512	11
GO:0031091	CC	GO:0031091	platelet alpha granule	10/480	91/19886	6.84284e-05	0.00210549	0.00175642	5552/7422/78991/83706/7058/12/7042/5154/10184/5270	10
GO:0042470	CC	GO:0042470	melanosome	11/480	112/19886	8.46334e-05	0.00225689	0.00188272	6509/10981/1200/1497/6513/5034/1509/2923/10058/6520/6510	11
GO:0048770	CC	GO:0048770	pigment granule	11/480	112/19886	8.46334e-05	0.00225689	0.00188272	6509/10981/1200/1497/6513/5034/1509/2923/10058/6520/6510	11
GO:0005776	CC	GO:0005776	autophagosome	11/480	116/19886	0.000116296	0.00290741	0.00242539	643246/81631/10133/53917/2495/23710/8878/133746/23400/2548/55062	11
GO:0034774	CC	GO:0034774	secretory granule lumen	19/480	322/19886	0.000334675	0.0078747	0.00656915	5552/4758/7422/78991/410/2919/2517/718/83706/230/1509/2588/12/23071/7042/8635/3700/10549/5154	19
GO:0060205	CC	GO:0060205	cytoplasmic vesicle lumen	19/480	325/19886	0.000375507	0.00821155	0.00685016	5552/4758/7422/78991/410/2919/2517/718/83706/230/1509/2588/12/23071/7042/8635/3700/10549/5154	19
GO:0031983	CC	GO:0031983	vesicle lumen	19/480	326/19886	0.000390049	0.00821155	0.00685016	5552/4758/7422/78991/410/2919/2517/718/83706/230/1509/2588/12/23071/7042/8635/3700/10549/5154	19
GO:0045177	CC	GO:0045177	apical part of cell	24/480	469/19886	0.000484961	0.00969922	0.00809119	6868/6536/23704/8140/6584/5641/4891/23516/6524/6513/23657/1317/9180/1000/113235/6520/6535/5002/8323/5337/9854/6548/2191/7412	24
GO:0045178	CC	GO:0045178	basal part of cell	17/480	301/19886	0.0010974	0.0207106	0.017277	6536/8140/6584/2683/4891/23516/26504/6513/1317/54805/1000/113235/6520/9056/6510/6548/2191	17
GO:0031093	CC	GO:0031093	platelet alpha granule lumen	7/480	67/19886	0.00113908	0.0207106	0.017277	5552/7422/78991/83706/12/7042/5154	7
GO:0098644	CC	GO:0098644	complex of collagen trimers	4/480	21/19886	0.00144764	0.0251764	0.0210024	1287/1284/1290/1289	4
GO:0000421	CC	GO:0000421	autophagosome membrane	6/480	52/19886	0.00152413	0.0254022	0.0211908	643246/81631/23710/133746/23400/55062	6
GO:0030055	CC	GO:0030055	cell-substrate junction	21/480	431/19886	0.001953	0.0296711	0.0247519	3383/6868/3482/22801/9902/3339/84962/60312/2317/83706/5034/91179/2923/1000/9181/23768/9173/7089/10525/6548/2191	21
GO:0034663	CC	GO:0034663	endoplasmic reticulum chaperone complex	3/480	11/19886	0.0019957	0.0296711	0.0247519	54431/5034/10525	3
GO:0016324	CC	GO:0016324	apical plasma membrane	20/480	403/19886	0.0020028	0.0296711	0.0247519	6868/6536/23704/8140/6584/4891/23516/6524/6513/1317/9180/1000/113235/6520/6535/5002/8323/5337/9854/6548	20
GO:0030867	CC	GO:0030867	rough endoplasmic reticulum membrane	4/480	24/19886	0.00242738	0.0346769	0.0289278	5351/5352/6748/80149	4
GO:0044754	CC	GO:0044754	autolysosome	3/480	12/19886	0.00261351	0.0360485	0.030072	2495/8878/2548	3
GO:0005925	CC	GO:0005925	focal adhesion	20/480	421/19886	0.00329812	0.0439749	0.0366843	3383/6868/3482/22801/9902/3339/84962/60312/2317/5034/91179/2923/1000/9181/23768/9173/7089/10525/6548/2191	20
GO:0009925	CC	GO:0009925	basal plasma membrane	15/480	282/19886	0.0037144	0.0479278	0.0399819	6536/8140/6584/2683/23516/26504/6513/1317/54805/1000/113235/6520/9056/6510/6548	15
GO:0051213	MF	GO:0051213	dioxygenase activity	16/478	93/18496	1.88729e-09	1.3513e-06	1.1284e-06	5351/80853/55818/5033/57168/54681/84266/5352/64175/5034/8544/253982/5743/8974/23030/54583	16
GO:0031543	MF	GO:0031543	peptidyl-proline dioxygenase activity	6/478	12/18496	2.33806e-07	7.6387e-05	6.37868e-05	5033/54681/64175/5034/8974/54583	6
GO:0016706	MF	GO:0016706	2-oxoglutarate-dependent dioxygenase activity	11/478	60/18496	3.34666e-07	7.6387e-05	6.37868e-05	5351/80853/55818/5033/54681/5352/64175/5034/8974/23030/54583	11
GO:0031418	MF	GO:0031418	L-ascorbic acid binding	7/478	20/18496	4.26743e-07	7.6387e-05	6.37868e-05	5351/5033/54681/5352/64175/8974/54583	7
GO:0048019	MF	GO:0048019	receptor antagonist activity	8/478	31/18496	8.77434e-07	0.000118882	9.92722e-05	100462977/100463489/100463285/100463486/100463498/100463488/4043/100463482	8
GO:0030547	MF	GO:0030547	signaling receptor inhibitor activity	9/478	42/18496	9.96218e-07	0.000118882	9.92722e-05	100462977/100463489/100463285/100463486/255738/100463498/100463488/4043/100463482	9
GO:0072349	MF	GO:0072349	modified amino acid transmembrane transporter activity	8/478	37/18496	3.7473e-06	0.000327408	0.000273402	6509/6584/123096/1497/23657/113235/6535/9056	8
GO:0003756	MF	GO:0003756	protein disulfide isomerase activity	6/478	18/18496	4.11547e-06	0.000327408	0.000273402	78987/55068/5034/2923/10954/23071	6
GO:0016864	MF	GO:0016864	intramolecular oxidoreductase activity, transposing S-S bonds	6/478	18/18496	4.11547e-06	0.000327408	0.000273402	78987/55068/5034/2923/10954/23071	6
GO:0005539	MF	GO:0005539	glycosaminoglycan binding	20/478	240/18496	4.58971e-06	0.000328623	0.000274416	6586/4043/7422/3576/57214/9388/6372/633/333/2200/55959/11096/7058/375790/283/1462/7130/5270/50512/1289	20
GO:0005201	MF	GO:0005201	extracellular matrix structural constituent	16/478	166/18496	6.62562e-06	0.000431267	0.000360129	78987/2202/3490/4811/3339/633/2200/1287/7058/3908/375790/1462/1284/1290/1289/64856	16
GO:0019842	MF	GO:0019842	vitamin binding	15/478	150/18496	8.19903e-06	0.000489209	0.000408513	29968/5351/5033/23464/54681/84706/5352/64175/1491/113235/8974/875/54583/55034/2805	15
GO:0005518	MF	GO:0005518	collagen binding	10/478	68/18496	9.18616e-06	0.000505945	0.000422489	22801/9902/114897/780/4811/3339/84168/64175/10609/5154	10
GO:0016705	MF	GO:0016705	oxidoreductase activity, acting on paired donors, with incorporation or reduction of molecular oxygen	16/478	179/18496	1.72229e-05	0.000880829	0.000735535	5351/80853/3992/55818/5033/9415/54681/6319/3995/5352/64175/5034/5743/8974/23030/54583	16
GO:0048029	MF	GO:0048029	monosaccharide binding	10/478	75/18496	2.22887e-05	0.00106391	0.000888418	5351/3482/5033/54681/3099/4126/5352/64175/8974/54583	10
GO:0015179	MF	GO:0015179	L-amino acid transmembrane transporter activity	9/478	66/18496	4.77532e-05	0.00213696	0.00178446	6509/6536/8140/123096/1497/23657/6520/9056/6510	9
GO:0015171	MF	GO:0015171	amino acid transmembrane transporter activity	10/478	85/18496	6.685e-05	0.00281556	0.00235113	6509/6536/8140/123096/1497/23657/6520/6535/9056/6510	10
GO:0016717	MF	GO:0016717	oxidoreductase activity, acting on paired donors, with oxidation of a pair of donors resulting in the reduction of molecular oxygen to two molecules of water	4/478	11/18496	0.000125823	0.00500498	0.0041794	3992/9415/6319/3995	4
GO:0015293	MF	GO:0015293	symporter activity	13/478	149/18496	0.000133825	0.00504308	0.00421122	6509/6536/6584/1497/4891/23516/6524/50651/113235/201232/6535/5002/6510	13
GO:0005178	MF	GO:0005178	integrin binding	13/478	154/18496	0.000186253	0.00666785	0.00556797	3383/6868/22801/83706/2200/5034/11096/3553/4067/3791/2191/7412/1289	13
GO:0070851	MF	GO:0070851	growth factor receptor binding	12/478	138/18496	0.000248001	0.00845566	0.00706088	10193/6868/2202/80310/2534/7422/3569/3556/3553/23768/4067/5154	12
GO:1901681	MF	GO:1901681	sulfur compound binding	18/478	275/18496	0.000307122	0.00999541	0.00834666	6586/4043/7422/3576/9388/2495/6372/333/2200/11096/7058/375790/283/875/23400/5270/6817/1289	18
GO:0001540	MF	GO:0001540	amyloid-beta binding	9/478	85/18496	0.0003447	0.0107046	0.0089389	949/22883/4043/3339/3643/7042/9445/10307/9746	9
GO:0005161	MF	GO:0005161	platelet-derived growth factor receptor binding	4/478	14/18496	0.000358815	0.0107046	0.0089389	80310/7422/4067/5154	4
GO:0140313	MF	GO:0140313	molecular sequestering activity	6/478	40/18496	0.000525592	0.015053	0.01257	83667/1026/2495/56937/10549/51141	6
GO:0030170	MF	GO:0030170	pyridoxal phosphate binding	7/478	56/18496	0.000571925	0.0155248	0.012964	29968/23464/84706/1491/875/55034/2805	7
GO:0008514	MF	GO:0008514	organic anion transmembrane transporter activity	16/478	242/18496	0.000585434	0.0155248	0.012964	6509/6536/8140/123096/1497/11182/23516/6513/23657/9197/113235/6520/201232/6535/9056/6510	16
GO:0008201	MF	GO:0008201	heparin binding	13/478	174/18496	0.00060829	0.0155549	0.0129891	6586/4043/7422/3576/9388/6372/333/2200/11096/7058/283/5270/1289	13
GO:0070279	MF	GO:0070279	vitamin B6 binding	7/478	57/18496	0.000637713	0.0157449	0.0131478	29968/23464/84706/1491/875/55034/2805	7
GO:0019838	MF	GO:0019838	growth factor binding	11/478	135/18496	0.000770722	0.0179488	0.0149881	3482/4054/7046/3490/79651/3643/25987/9180/3791/5154/1289	11
GO:0005126	MF	GO:0005126	cytokine receptor binding	17/478	273/18496	0.000785054	0.0179488	0.0149881	10193/6868/7422/7046/3569/3576/6347/2919/3556/6372/9180/25805/3553/4803/7042/6374/1435	17
GO:0008484	MF	GO:0008484	sulfuric ester hydrolase activity	4/478	17/18496	0.000802182	0.0179488	0.0149881	410/3423/55959/2588	4
GO:0045236	MF	GO:0045236	CXCR chemokine receptor binding	4/478	18/18496	0.00101046	0.021924	0.0183076	3576/2919/6372/6374	4
GO:0008083	MF	GO:0008083	growth factor activity	12/478	162/18496	0.00105073	0.0221272	0.0184773	9518/2202/80310/7422/3569/2919/4803/7042/5154/734/654/1435	12
GO:0015175	MF	GO:0015175	neutral L-amino acid transmembrane transporter activity	6/478	46/18496	0.00112568	0.0230283	0.0192297	6509/6536/8140/23657/6520/6510	6
GO:0046943	MF	GO:0046943	carboxylic acid transmembrane transporter activity	12/478	164/18496	0.0011686	0.0232421	0.0194083	6509/6536/8140/123096/1497/23657/113235/6520/201232/6535/9056/6510	12
GO:0005342	MF	GO:0005342	organic acid transmembrane transporter activity	12/478	165/18496	0.00123152	0.0238315	0.0199005	6509/6536/8140/123096/1497/23657/113235/6520/201232/6535/9056/6510	12
GO:0015291	MF	GO:0015291	secondary active transmembrane transporter activity	17/478	286/18496	0.00130619	0.0246114	0.0205517	6509/6536/8140/6584/1497/4891/23516/6524/23657/50651/113235/6520/201232/6535/5002/6510/6548	17
GO:0016860	MF	GO:0016860	intramolecular oxidoreductase activity	6/478	49/18496	0.00157463	0.0289085	0.02414	78987/55068/5034/2923/10954/23071	6
GO:0005506	MF	GO:0005506	iron ion binding	11/478	153/18496	0.00212555	0.0380474	0.0317714	5351/80853/55818/5033/54681/6319/2495/5352/64175/8974/54583	11
GO:0000099	MF	GO:0000099	sulfur amino acid transmembrane transporter activity	3/478	11/18496	0.00242436	0.0403683	0.0337095	6509/1497/23657	3
GO:0005114	MF	GO:0005114	type II transforming growth factor beta receptor binding	3/478	11/18496	0.00242436	0.0403683	0.0337095	7046/25805/7042	3
GO:0043522	MF	GO:0043522	leucine zipper domain binding	3/478	11/18496	0.00242436	0.0403683	0.0337095	468/1649/5074	3
GO:0042910	MF	GO:0042910	xenobiotic transmembrane transporter activity	5/478	37/18496	0.00248682	0.0404674	0.0337922	6584/6513/1317/113235/5002	5
GO:0016667	MF	GO:0016667	oxidoreductase activity, acting on a sulfur group of donors	6/478	54/18496	0.0026098	0.0410937	0.0343152	78991/83667/54431/5034/2923/10954	6
GO:0140311	MF	GO:0140311	protein sequestering activity	4/478	23/18496	0.0026401	0.0410937	0.0343152	83667/1026/56937/51141	4
GO:0050840	MF	GO:0050840	extracellular matrix binding	6/478	55/18496	0.00286672	0.0436717	0.036468	7422/4811/633/11096/375790/284297	6
GO:0015295	MF	GO:0015295	solute:proton symporter activity	4/478	24/18496	0.00310422	0.0445162	0.0371732	1497/4891/50651/113235	4
GO:0050750	MF	GO:0050750	low-density lipoprotein particle receptor binding	4/478	24/18496	0.00310422	0.0445162	0.0371732	255738/4043/3339/10307	4
GO:0001530	MF	GO:0001530	lipopolysaccharide binding	5/478	39/18496	0.00314896	0.0445162	0.0371732	929/3164/949/23643/4814	5
GO:0055056	MF	GO:0055056	D-glucose transmembrane transporter activity	3/478	12/18496	0.00317084	0.0445162	0.0371732	11182/6524/6513	3
GO:0140297	MF	GO:0140297	DNA-binding transcription factor binding	23/478	477/18496	0.00326921	0.0450145	0.0375893	3164/1054/57326/79365/7157/55818/55859/468/23558/1649/8553/23710/51339/9464/54880/161882/7091/10865/135112/2034/2627/84913/55062	23
GO:0005125	MF	GO:0005125	cytokine activity	14/478	237/18496	0.00357325	0.0471393	0.0393636	9235/9518/7422/3569/3576/6347/2919/6372/3553/7042/6374/654/1435/7857	14
GO:0005355	MF	GO:0005355	glucose transmembrane transporter activity	4/478	25/18496	0.00362103	0.0471393	0.0393636	11182/6524/6513/50651	4
GO:0015149	MF	GO:0015149	hexose transmembrane transporter activity	4/478	25/18496	0.00362103	0.0471393	0.0393636	11182/6524/6513/50651	4
GO:0061629	MF	GO:0061629	RNA polymerase II-specific DNA-binding transcription factor binding	18/478	344/18496	0.00382674	0.0489277	0.040857	3164/79365/7157/55818/55859/468/23558/1649/8553/23710/51339/9464/161882/10865/135112/2034/2627/55062	18

## Sheet: KEGG_up
	category	subcategory	ID	Description	GeneRatio	BgRatio	pvalue	p.adjust	qvalue	geneID	Count
hsa04110	Cellular Processes	Cell growth and death	hsa04110	Cell cycle	50/288	158/9434	6.36447e-38	1.66113e-35	1.46718e-35	9319/1869/890/9088/701/4085/995/699/113130/7272/4172/983/891/9212/10403/5347/4173/7027/991/9133/80174/10926/8317/1017/9232/4174/4171/5933/4176/5885/10971/1031/1111/9184/26271/7533/4175/81620/994/90381/7531/23594/64682/5111/6502/8318/1663/8243/27085/1032	50
hsa03030	Genetic Information Processing	Replication and repair	hsa03030	DNA replication	23/288	36/9434	9.486e-27	1.23792e-24	1.09339e-24	10535/5427/5557/5983/4172/23649/2237/4173/5984/5982/5985/4174/4171/4176/10714/5422/4175/5111/3978/5426/5558/5424/1763	23
hsa03410	Genetic Information Processing	Replication and repair	hsa03410	Base excision repair	14/288	44/9434	2.25223e-11	1.95944e-09	1.73066e-09	5427/3146/5983/2237/5984/5982/5985/142/10714/55775/5111/3978/5426/5424	14
hsa04814	Cellular Processes	Cell motility	hsa04814	Motor proteins	25/288	197/9434	1.26133e-09	8.2302e-08	7.26927e-08	3832/81930/1062/9928/9585/24137/9493/3833/84790/3835/10112/56992/10383/11004/10376/7283/203068/84617/399687/10381/7170/72/7171/60/140465	25
hsa04114	Cellular Processes	Cell growth and death	hsa04114	Oocyte meiosis	20/288	139/9434	6.86991e-09	3.05353e-07	2.697e-07	9088/6790/4085/995/699/983/891/5347/991/9133/5501/1017/9232/10971/26271/7533/7531/64682/8243/801	20
hsa03460	Genetic Information Processing	Replication and repair	hsa03460	Fanconi anemia pathway	13/288	55/9434	7.0196e-09	3.05353e-07	2.697e-07	55215/116028/146956/2175/29089/2178/5888/2177/672/7398/2189/80010/675	13
hsa03430	Genetic Information Processing	Replication and repair	hsa03430	Mismatch repair	9/288	23/9434	1.1414e-08	4.2558e-07	3.75891e-07	5983/9156/5984/5982/5985/10714/5111/3978/5424	9
hsa04914	Organismal Systems	Endocrine system	hsa04914	Progesterone-mediated oocyte maturation	16/288	111/9434	2.24543e-07	7.32572e-06	6.47039e-06	890/9088/6790/4085/995/699/3835/983/891/5347/9133/1017/994/64682/5295/3320	16
hsa03440	Genetic Information Processing	Replication and repair	hsa03440	Homologous recombination	10/288	41/9434	2.91664e-07	8.45825e-06	7.47068e-06	8438/146956/580/25788/5888/672/10714/675/5424/7517	10
hsa03420	Genetic Information Processing	Replication and repair	hsa03420	Nucleotide excision repair	10/288	63/9434	1.83548e-05	0.000479061	0.000423127	5427/5983/5984/5982/5985/10714/5111/3978/5426/5424	10
hsa04218	Cellular Processes	Cell growth and death	hsa04218	Cellular senescence	15/288	157/9434	8.7309e-05	0.0020716	0.00182973	1869/890/2305/4605/286826/983/891/9133/5501/1017/5933/824/1111/5295/801	15
hsa05205	Human Diseases	Cancer: overview	hsa05205	Proteoglycans in cancer	17/288	204/9434	0.000164169	0.00357068	0.00315378	5501/5058/7430/5328/4233/3082/5829/5295/1634/960/857/60/858/81029/7078/4478/6382	17
hsa04810	Cellular Processes	Cell motility	hsa04810	Regulation of actin cytoskeleton	18/288	232/9434	0.000259383	0.00520761	0.00459959	128239/5501/5058/4638/1073/28984/7430/3676/3655/5829/5295/81624/1072/2246/60/5217/4478/81	18
hsa04510	Cellular Processes	Cellular community - eukaryotes	hsa04510	Focal adhesion	16/288	203/9434	0.000476757	0.00861412	0.00760835	5501/5058/4638/824/2013/2012/3676/4233/3655/3082/5829/5295/857/60/858/81	16
hsa05166	Human Diseases	Infectious disease: viral	hsa05166	Human T-cell leukemia virus 1 infection	17/288	224/9434	0.000495064	0.00861412	0.00760835	1869/890/701/4085/7538/5902/991/9133/1017/9232/1031/1111/7514/9184/5901/64682/5295	17
hsa05203	Human Diseases	Cancer: overview	hsa05203	Viral carcinogenesis	15/288	205/9434	0.00151776	0.0247585	0.0218678	890/983/5902/991/1017/5933/3516/10971/1111/7533/7531/6502/5829/5295/81	15
hsa03013	Genetic Information Processing	Translation	hsa03013	Nucleocytoplasmic transport	10/288	108/9434	0.00166338	0.0255378	0.0225561	3838/57122/55706/10762/129401/1434/7514/23636/5901/10189	10
hsa00240	Metabolism	Nucleotide metabolism	hsa00240	Pyrimidine metabolism	7/288	58/9434	0.00182027	0.0263939	0.0233122	6241/7083/6240/1841/1633/7298/5167	7
hsa04820	NA	NA	hsa04820	Cytoskeleton in muscle cells	16/288	233/9434	0.00206317	0.0283415	0.0250324	4001/84823/6645/3930/4000/3676/29767/7170/161176/3655/72/7171/81624/1634/60/6382	16
hsa04210	Cellular Processes	Cell growth and death	hsa04210	Apoptosis	11/288	137/9434	0.00310393	0.0405063	0.0357769	4001/332/84823/84790/10376/824/142/4000/5295/839/60	11

## Sheet: KEGG_down
	category	subcategory	ID	Description	GeneRatio	BgRatio	pvalue	p.adjust	qvalue	geneID	Count
hsa04142	Cellular Processes	Transport and catabolism	hsa04142	Lysosome	20/262	133/9434	5.97611e-10	1.81674e-07	1.4091e-07	3482/1777/4758/537/1200/5641/533/410/2517/1497/53/4891/4126/3423/3425/1509/2588/84572/135112/2548	20
hsa04216	Cellular Processes	Cell growth and death	hsa04216	Ferroptosis	9/262	42/9434	1.71178e-06	0.000201483	0.000156275	643246/81631/7157/4891/23516/2495/23657/6303/6520	9
hsa05323	Human Diseases	Immune disease	hsa05323	Rheumatoid arthritis	13/262	95/9434	1.98832e-06	0.000201483	0.000156275	3383/537/7422/3569/3576/533/6347/2919/6372/3553/7042/6374/1435	13
hsa01230	Metabolism	Global and overview maps	hsa01230	Biosynthesis of amino acids	11/262	75/9434	6.23349e-06	0.000396141	0.000307256	29968/440/5723/5831/84706/230/1491/875/26227/2805/2026	11
hsa05417	Human Diseases	Cardiovascular disease	hsa05417	Lipid and atherosclerosis	19/262	216/9434	8.55171e-06	0.000396141	0.000307256	929/8795/3383/7436/9451/7157/3569/3576/6347/2919/468/6648/7494/1649/3553/23643/4067/3708/7412	19
hsa04060	Environmental Information Processing	Signaling molecules and interaction	hsa04060	Cytokine-cytokine receptor interaction	23/262	298/9434	8.63661e-06	0.000396141	0.000307256	9235/8795/9518/8794/643/7046/3569/3576/6347/2919/3556/50615/6372/9180/3459/3553/4803/7042/9173/6374/654/1435/3455	23
hsa04010	Environmental Information Processing	Signal transduction	hsa04010	MAPK signaling pathway	23/262	300/9434	9.64041e-06	0.000396141	0.000307256	929/3164/59284/80310/7157/7422/7046/4791/3556/3643/468/5971/1945/8605/1649/2872/1647/3553/4803/7042/3791/5154/1435	23
hsa04066	Environmental Information Processing	Signal transduction	hsa04066	HIF-1 signaling pathway	13/262	110/9434	1.04248e-05	0.000396141	0.000307256	7422/3569/3099/3643/1026/6513/3459/2872/230/1978/54583/2034/2026	13
hsa04141	Genetic Information Processing	Folding, sorting and degradation	hsa04141	Protein processing in endoplasmic reticulum	16/262	171/9434	2.07918e-05	0.000702301	0.000544721	9451/11253/64374/54431/468/7494/64215/1649/5034/6400/2923/6748/9709/84447/10525/23645	16
hsa04668	Environmental Information Processing	Signal transduction	hsa04668	TNF signaling pathway	13/262	119/9434	2.45829e-05	0.000747319	0.000579638	3383/6868/3569/6347/2919/79651/468/6372/3553/5743/6374/1435/7412	13
hsa05167	Human Diseases	Infectious disease: viral	hsa05167	Kaposi sarcoma-associated herpesvirus infection	17/262	196/9434	3.08316e-05	0.000814706	0.000631905	3383/643246/81631/7157/7422/3569/3576/2919/1026/718/3459/3709/5743/4067/3134/3708/3455	17
hsa04064	Environmental Information Processing	Signal transduction	hsa04064	NF-kappa B signaling pathway	12/262	105/9434	3.21595e-05	0.000814706	0.000631905	929/3383/3576/4791/2919/5971/1647/3553/23643/5743/4067/7412	12
hsa00330	Metabolism	Amino acid metabolism	hsa00330	Arginine and proline metabolism	8/262	50/9434	6.20921e-05	0.00134828	0.00104576	1160/5033/5831/217/6303/8974/113451/2805	8
hsa05144	Human Diseases	Infectious disease: parasitic	hsa05144	Malaria	8/262	50/9434	6.20921e-05	0.00134828	0.00104576	3383/3569/3576/6347/3553/7058/7042/7412	8
hsa04068	Environmental Information Processing	Signal transduction	hsa04068	FoxO signaling pathway	13/262	133/9434	7.95474e-05	0.00158499	0.00122935	7046/3569/3643/1026/5106/6648/1030/23710/1647/1263/901/7042/10769	13
hsa04820	NA	NA	hsa04820	Cytoskeleton in muscle cells	18/262	233/9434	8.34203e-05	0.00158499	0.00122935	22801/4811/3339/27295/633/2200/1287/7058/3908/23345/375790/4634/1462/23002/1284/1290/2026/1289	18
hsa04933	Human Diseases	Endocrine and metabolic disease	hsa04933	AGE-RAGE signaling pathway in diabetic complications	11/262	101/9434	0.00010692	0.00191199	0.00148298	3383/7422/7046/3569/3576/6347/1287/3553/7042/1284/7412	11
hsa04380	Organismal Systems	Development and regeneration	hsa04380	Osteoclast differentiation	13/262	143/9434	0.000166654	0.00281459	0.00218306	2534/7046/4791/5971/3459/9846/3553/3709/8878/7042/3708/1435/3455	13
hsa04151	Environmental Information Processing	Signal transduction	hsa04151	PI3K-Akt signaling pathway	23/262	362/9434	0.000179828	0.00287724	0.00223165	3164/54541/22801/80310/7157/7422/3569/3643/1026/5106/468/1945/9180/1287/7058/3908/1978/4803/1284/3791/5154/1435/3455	23
hsa04218	Cellular Processes	Cell growth and death	hsa04218	Cellular senescence	13/262	157/9434	0.000418606	0.00636281	0.00493515	7157/7046/3569/3576/1026/1030/1647/3709/8878/1978/7042/3134/3708	13
hsa04061	Environmental Information Processing	Signaling molecules and interaction	hsa04061	Viral protein interaction with cytokine and cytokine receptor	10/262	100/9434	0.000441516	0.00639146	0.00495737	8795/8794/643/3569/3576/6347/2919/6372/6374/1435	10
hsa04625	Organismal Systems	Immune system	hsa04625	C-type lectin receptor signaling pathway	10/262	105/9434	0.000651758	0.0090061	0.00698534	3569/4791/5971/3553/1263/868/3709/5743/3708/8844	10
hsa05134	Human Diseases	Infectious disease: bacterial	hsa05134	Legionellosis	7/262	56/9434	0.00085244	0.0109021	0.00845592	929/3569/3576/4791/2919/718/3553	7
hsa00260	Metabolism	Amino acid metabolism	hsa00260	Glycine, serine and threonine metabolism	6/262	41/9434	0.000860692	0.0109021	0.00845592	29968/5723/23464/1491/875/26227	6
hsa05133	Human Diseases	Infectious disease: bacterial	hsa05133	Pertussis	8/262	78/9434	0.0013887	0.0168865	0.0130976	929/3569/3576/718/6372/3553/23643/6374	8
hsa04210	Cellular Processes	Cell growth and death	hsa04210	Apoptosis	11/262	137/9434	0.00147943	0.0169677	0.0131605	8795/9451/7157/27113/468/1649/1647/1509/3709/4803/3708	11
hsa01200	Metabolism	Global and overview maps	hsa01200	Carbon metabolism	10/262	117/9434	0.001507	0.0169677	0.0131605	29968/4329/5723/3099/84706/230/26227/55902/2805/2026	10
hsa05152	Human Diseases	Infectious disease: bacterial	hsa05152	Tuberculosis	13/262	182/9434	0.00166151	0.0180393	0.0139917	929/1054/9902/537/3569/533/718/3459/3553/1509/1263/7042/8844	13
hsa05418	Human Diseases	Cardiovascular disease	hsa05418	Fluid shear stress and atherosclerosis	11/262	142/9434	0.00197247	0.020677	0.0160375	3383/7157/7422/6347/3553/8878/9181/4258/3791/5154/7412	11
hsa05146	Human Diseases	Infectious disease: parasitic	hsa05146	Amoebiasis	9/262	103/9434	0.00220756	0.0223699	0.0173506	929/3569/3576/2919/1287/3553/3908/7042/1284	9
hsa00532	Metabolism	Glycan biosynthesis and metabolism	hsa00532	Glycosaminoglycan biosynthesis - chondroitin sulfate / dermatan sulfate	4/262	21/9434	0.00239623	0.0234986	0.018226	79586/10090/55790/29940	4
hsa04137	Cellular Processes	Transport and catabolism	hsa04137	Mitophagy - animal	9/262	105/9434	0.00251956	0.0239358	0.0185651	643246/9451/81631/7157/10133/665/468/23710/8878	9
hsa04140	Cellular Processes	Transport and catabolism	hsa04140	Autophagy - animal	12/262	169/9434	0.00260792	0.0240245	0.018634	643246/54541/9451/81631/10133/10325/23710/1509/8878/64798/55062/3708	12
hsa00270	Metabolism	Amino acid metabolism	hsa00270	Cysteine and methionine metabolism	6/262	52/9434	0.00302202	0.0270204	0.0209577	29968/144811/1491/875/26227/2805	6
hsa05163	Human Diseases	Infectious disease: viral	hsa05163	Human cytomegalovirus infection	14/262	226/9434	0.00416915	0.0356774	0.0276722	7157/7422/3569/3576/6347/1026/468/3553/2923/3709/1978/5743/3134/3708	14
hsa05222	Human Diseases	Cancer: specific types	hsa05222	Small cell lung cancer	8/262	93/9434	0.00422495	0.0356774	0.0276722	7157/1026/1030/1287/1647/3908/5743/1284	8
hsa05169	Human Diseases	Infectious disease: viral	hsa05169	Epstein-Barr virus infection	13/262	204/9434	0.0044853	0.0364108	0.0282411	3383/965/7157/3569/4794/4791/1026/5971/1647/2923/4067/3134/3455	13
hsa05131	Human Diseases	Infectious disease: bacterial	hsa05131	Shigellosis	15/262	253/9434	0.00461501	0.0364108	0.0282411	929/643246/81631/7157/10318/3576/10325/3099/718/3553/3709/8878/9181/55062/3708	15
hsa04115	Cellular Processes	Cell growth and death	hsa04115	p53 signaling pathway	7/262	75/9434	0.00467113	0.0364108	0.0282411	8795/7157/83667/27113/1026/1647/901	7
hsa04657	Organismal Systems	Immune system	hsa04657	IL-17 signaling pathway	8/262	95/9434	0.0048095	0.0365522	0.0283508	3569/3576/6347/2919/6372/3553/5743/6374	8
hsa05212	Human Diseases	Cancer: specific types	hsa05212	Pancreatic cancer	7/262	77/9434	0.00540118	0.0400478	0.031062	7157/7422/7046/1026/1647/7042/5337	7
hsa04621	Organismal Systems	Immune system	hsa04621	NOD-like receptor signaling pathway	12/262	189/9434	0.00640388	0.0463519	0.0359516	643246/81631/3569/3576/6347/2919/84168/23710/3553/3709/3708/3455	12
