# Supplementary material for: CD44 as a novel therapeutic target in pulmonary arterial hypertension: Insights from multi-omics integration and molecular docking
Source: PLoS One. 2025 Sep 19;20(9):e0332817. doi: 10.1371/journal.pone.0332817 (PMC12449029; doi:10.1371/journal.pone.0332817)
Supplement: S3 Table — (XLSX) [file pone.0332817.s008.xlsx]

## Sheet: Supplementary Table S3
	p_val	avg_log2FC	pct.1	pct.2	p_val_adj	cluster	gene	cell type
1	0	5.23039	0.925	0.098	0	0	MFAP5	Fibroblasts
2	0	5.18545	0.999	0.181	0	0	FBLN1	Fibroblasts
3	0	4.99858	0.736	0.047	0	0	PI16	Fibroblasts
4	0	5.6886	0.615	0.03	0	0	HAS1	Fibroblasts
5	0	5.31916	0.567	0.023	0	0	HTRA3	Fibroblasts
6	0	5.09704	0.458	0.021	0	0	C1QTNF3	Fibroblasts
7	0	5.01996	0.448	0.018	0	0	TWIST2	Fibroblasts
8	0	4.96186	0.394	0.021	0	0	PTPRS	Fibroblasts
9	0	4.86222	0.378	0.016	0	0	HSD11B1	Fibroblasts
10	0	4.94084	0.355	0.014	0	0	ANGPTL5	Fibroblasts
11	0	3.20084	0.956	0.284	0	1	CD69	T cells
12	0	2.79946	0.817	0.156	0	1	IL7R	T cells
13	0	2.4873	0.978	0.393	0	1	CXCR4	T cells
14	0	2.44099	0.805	0.299	0	1	HSPA1B	T cells
15	0	2.64365	0.916	0.465	0	1	DNAJB1	T cells
16	0	2.34925	0.502	0.167	0	1	PMAIP1	T cells
17	0	2.33393	0.391	0.11	0	1	AC016831.5	T cells
18	0	3.35641	0.27	0.039	0	1	IFNG	T cells
19	0	2.31404	0.976	0.817	0	1	HSP90AA1	T cells
20	2.01e-276	2.34999	0.342	0.102	3.94e-272	1	AC058791.1	T cells
21	0	2.88068	0.745	0.164	0	2	CD3D	T cells
22	0	2.67234	0.641	0.153	0	2	CD2	T cells
23	0	2.83876	0.574	0.126	0	2	GZMK	T cells
24	0	2.55574	0.564	0.143	0	2	GZMA	T cells
25	0	2.70447	0.367	0.08	0	2	CD3G	T cells
26	1.6e-284	2.35429	0.398	0.112	3.13e-280	2	TRBC1	T cells
27	1.51e-221	2.50018	0.253	0.056	2.97e-217	2	CD8A	T cells
28	8.05e-204	2.47699	0.293	0.083	1.58e-199	2	CLEC2D	T cells
29	6.87e-190	2.41628	0.269	0.073	1.35e-185	2	GPR171	T cells
30	5.01e-176	2.57974	0.256	0.072	9.81e-172	2	TRAF3IP3	T cells
31	0	5.24016	0.843	0.083	0	3	CNN1	SMCs
32	0	4.98732	0.841	0.1	0	3	RGS5	SMCs
33	0	5.6073	0.791	0.076	0	3	ACTG2	SMCs
34	0	4.99421	0.665	0.038	0	3	NOV	SMCs
35	0	5.02981	0.584	0.023	0	3	ITGA8	SMCs
36	0	5.40869	0.442	0.012	0	3	CARMN	SMCs
37	0	5.41017	0.376	0.009	0	3	KCNA5	SMCs
38	0	5.43002	0.357	0.007	0	3	CASQ2	SMCs
39	0	5.00739	0.356	0.017	0	3	ALDH1B1	SMCs
40	0	5.00196	0.352	0.026	0	3	MBNL1-AS1	SMCs
41	0	3.82256	0.794	0.194	0	4	GPX1	Macrophages
42	0	3.90263	0.547	0.077	0	4	MRC1	Macrophages
43	0	4.74717	0.46	0.039	0	4	F13A1	Macrophages
44	0	6.71494	0.414	0.017	0	4	CCL3L3	Macrophages
45	0	3.62863	0.427	0.056	0	4	FCN1	Macrophages
46	0	4.54029	0.315	0.023	0	4	LYVE1	Macrophages
47	0	3.62965	0.325	0.051	0	4	STAB1	Macrophages
48	0	3.75684	0.302	0.039	0	4	CFP	Macrophages
49	0	5.14969	0.263	0.014	0	4	RP11-1143G9.4	Macrophages
50	0	5.23262	0.252	0.01	0	4	FYB	Macrophages
51	0	3.17602	0.761	0.212	0	5	DUSP2	T cells
52	0	3.69801	0.543	0.075	0	5	SOCS1	T cells
53	0	2.98776	0.731	0.276	0	5	RGCC	T cells
54	0	3.40853	0.522	0.074	0	5	DUSP4	T cells
55	0	3.12194	0.96	0.512	0	5	ZFP36L2	T cells
56	0	2.94247	0.43	0.073	0	5	CRYBG1	T cells
57	0	2.97174	0.373	0.043	0	5	CTSW	T cells
58	0	3.18763	0.302	0.038	0	5	TENT5C	T cells
59	0	3.63773	0.265	0.022	0	5	CD6	T cells
60	6.1e-307	2.98948	0.319	0.061	1.19e-302	5	SLC7A5	T cells
61	0	4.71747	0.922	0.162	0	6	CCL3L1	Macrophages
62	0	3.71729	0.762	0.056	0	6	GPR34	Macrophages
63	0	3.89087	0.727	0.048	0	6	TREM2	Macrophages
64	0	4.07168	0.656	0.033	0	6	SLC1A3	Macrophages
65	0	3.77657	0.97	0.361	0	6	APOC1	Macrophages
66	0	3.79766	0.518	0.026	0	6	SLAMF8	Macrophages
67	0	4.28104	0.509	0.02	0	6	OTOA	Macrophages
68	0	3.85467	0.318	0.014	0	6	LINC01094	Macrophages
69	0	3.75659	0.314	0.02	0	6	P2RY13	Macrophages
70	0	4.03047	0.298	0.013	0	6	EBI3	Macrophages
71	0	7.39145	0.703	0.022	0	7	EDN1	Endothelial cells
72	0	5.88474	0.75	0.07	0	7	IGFBP3	Endothelial cells
73	0	5.56029	0.658	0.024	0	7	PTPRB	Endothelial cells
74	0	7.42717	0.593	0.007	0	7	BMX	Endothelial cells
75	0	7.10793	0.548	0.013	0	7	CP	Endothelial cells
76	0	7.32814	0.506	0.004	0	7	DKK2	Endothelial cells
77	0	5.58695	0.478	0.019	0	7	GJA5	Endothelial cells
78	0	5.61232	0.414	0.011	0	7	SELP	Endothelial cells
79	0	6.36012	0.298	0.006	0	7	CPAMD8	Endothelial cells
80	0	5.79311	0.286	0.005	0	7	IDO1	Endothelial cells
81	0	3.73691	0.968	0.211	0	8	HLA-DRB5	Dendritic cells
82	0	3.9737	0.579	0.046	0	8	CLEC10A	Dendritic cells
83	0	3.20593	0.575	0.056	0	8	CSF2RA	Dendritic cells
84	0	4.1024	0.452	0.023	0	8	LGALS2	Dendritic cells
85	0	3.36714	0.454	0.036	0	8	IL1R2	Dendritic cells
86	0	4.61462	0.354	0.027	0	8	FCER1A	Dendritic cells
87	0	3.70743	0.362	0.036	0	8	SDS	Dendritic cells
88	0	5.40085	0.293	0.008	0	8	CD1C	Dendritic cells
89	0	3.61462	0.285	0.019	0	8	HLA-DQA2	Dendritic cells
90	0	4.43432	0.26	0.008	0	8	PKP2	Dendritic cells
91	1.78e-159	1.48969	0.912	0.637	3.48e-155	9	HLA-DRA	Macrophages
92	4.93e-108	1.55953	0.57	0.239	9.65e-104	9	HLA-DQA1	Macrophages
93	4.87e-102	1.56669	0.764	0.489	9.53e-98	9	HLA-DPA1	Macrophages
94	3.24e-100	1.54238	0.762	0.5	6.34e-96	9	HLA-DPB1	Macrophages
95	7.89e-85	1.52772	0.605	0.317	1.55e-80	9	HLA-DQB1	Macrophages
96	6.05e-65	1.9066	0.609	0.395	1.19e-60	9	APOC1	Macrophages
97	4.29e-51	3.6987	0.3	0.137	8.4e-47	9	IGKC	Macrophages
98	5.14e-22	2.56055	0.326	0.211	1.01e-17	9	SPP1	Macrophages
99	1.01e-18	1.51882	0.301	0.193	1.97e-14	9	HLA-DMB	Macrophages
100	6.13e-14	1.60167	0.362	0.286	1.2e-09	9	CAPG	Macrophages
101	0	4.70876	0.808	0.124	0	10	C7	Fibroblasts
102	0	4.10077	0.676	0.061	0	10	LHFPL6	Fibroblasts
103	0	3.55693	0.673	0.1	0	10	ABCA8	Fibroblasts
104	0	3.65066	0.506	0.072	0	10	AKR1C1	Fibroblasts
105	0	3.42845	0.502	0.069	0	10	LAMA2	Fibroblasts
106	0	3.67943	0.457	0.058	0	10	GALNT15	Fibroblasts
107	0	3.50078	0.365	0.039	0	10	IGSF10	Fibroblasts
108	0	3.61584	0.343	0.034	0	10	ABCA9	Fibroblasts
109	4.42e-296	3.45782	0.298	0.03	8.65e-292	10	ABCA10	Fibroblasts
110	1.1e-236	4.62434	0.252	0.027	2.15e-232	10	CHI3L2	Fibroblasts
111	0	5.09244	0.88	0.04	0	11	KLRD1	NK cells
112	0	4.56156	0.97	0.154	0	11	NKG7	NK cells
113	0	5.31115	0.757	0.062	0	11	GNLY	NK cells
114	0	5.61266	0.709	0.043	0	11	PRF1	NK cells
115	0	5.51179	0.689	0.05	0	11	GZMB	NK cells
116	0	6.50098	0.599	0.01	0	11	KLRF1	NK cells
117	0	4.59792	0.624	0.048	0	11	CTSW	NK cells
118	0	7.27558	0.514	0.008	0	11	FGFBP2	NK cells
119	0	4.95961	0.347	0.016	0	11	TXK	NK cells
120	0	5.21413	0.255	0.008	0	11	TMIGD2	NK cells
121	0	6.86236	0.644	0.012	0	12	PLVAP	Endothelial cells
122	0	7.00506	0.665	0.035	0	12	ACKR1	Endothelial cells
123	0	5.50698	0.61	0.017	0	12	ADGRL4	Endothelial cells
124	0	5.79578	0.441	0.005	0	12	CXorf36	Endothelial cells
125	0	5.55255	0.381	0.012	0	12	ECSCR.1	Endothelial cells
126	0	6.29062	0.35	0.004	0	12	TM4SF18	Endothelial cells
127	0	5.97243	0.32	0.006	0	12	FAM110D	Endothelial cells
128	0	6.22836	0.308	0.008	0	12	MMRN1	Endothelial cells
129	0	7.33609	0.297	0.004	0	12	SELE	Endothelial cells
130	0	5.76673	0.282	0.004	0	12	LCN6	Endothelial cells
131	2.26e-222	2.45698	0.95	0.526	4.43e-218	13	TAGLN	SMCs
132	7.77e-163	2.4915	0.668	0.223	1.52e-158	13	PPP1R14A	SMCs
133	3.92e-100	2.82401	0.51	0.201	7.67e-96	13	SELENOM	SMCs
134	1.61e-97	3.72893	0.295	0.068	3.16e-93	13	NDUFA4L2	SMCs
135	2.74e-80	3.58945	0.301	0.083	5.37e-76	13	CAVIN3	SMCs
136	2.59e-64	3.07429	0.32	0.108	5.07e-60	13	CAVIN1	SMCs
137	4.02e-44	2.5922	0.402	0.215	7.87e-40	13	SELENOW	SMCs
138	8.09e-36	2.4394	0.396	0.226	1.58e-31	13	CSRP1	SMCs
139	2.03e-33	2.41694	0.757	0.737	3.98e-29	13	TIMP1	SMCs
140	2.36e-33	2.68668	0.28	0.128	4.63e-29	13	BEX3	SMCs
141	0	5.43481	1	0.168	0	14	S100A8	Monocytes
142	0	5.48261	0.846	0.034	0	14	S100A12	Monocytes
143	0	5.57317	0.998	0.241	0	14	S100A9	Monocytes
144	0	5.45873	0.783	0.035	0	14	IL1R2	Monocytes
145	0	5.05307	0.746	0.024	0	14	LILRA5	Monocytes
146	0	5.11442	0.713	0.027	0	14	RNASE2	Monocytes
147	0	4.88278	0.408	0.011	0	14	LILRA1	Monocytes
148	0	5.15743	0.378	0.008	0	14	AC245128.3	Monocytes
149	0	5.23981	0.305	0.008	0	14	ASGR2	Monocytes
150	0	6.21448	0.254	0.003	0	14	FOLR3	Monocytes
151	0	5.06025	0.91	0.058	0	15	POSTN	Myofibroblasts
152	0	5.27572	0.896	0.045	0	15	LTBP2	Myofibroblasts
153	0	6.08672	0.797	0.024	0	15	CRTAC1	Myofibroblasts
154	0	5.06529	0.701	0.016	0	15	FAP	Myofibroblasts
155	0	5.09289	0.627	0.014	0	15	GAP43	Myofibroblasts
156	0	5.02628	0.384	0.012	0	15	TNC	Myofibroblasts
157	0	7.33072	0.304	0.002	0	15	MXRA5	Myofibroblasts
158	0	5.30994	0.29	0.007	0	15	KRT14	Myofibroblasts
159	0	5.30723	0.268	0.003	0	15	SGCG	Myofibroblasts
160	0	6.89319	0.266	0.001	0	15	FNDC1	Myofibroblasts
161	0	8.78325	0.623	0.014	0	16	FCN3	Epithelial cells (AT1)
162	0	9.34837	0.569	0.003	0	16	CA4	Epithelial cells (AT1)
163	0	7.80346	0.553	0.006	0	16	BTNL9	Epithelial cells (AT1)
164	0	6.77878	0.511	0.017	0	16	IL1RL1	Epithelial cells (AT1)
165	0	5.9593	0.511	0.019	0	16	ADGRF5	Epithelial cells (AT1)
166	0	8.58999	0.441	0.003	0	16	F2RL3	Epithelial cells (AT1)
167	0	7.44859	0.377	0.006	0	16	PRX	Epithelial cells (AT1)
168	0	7.28476	0.371	0.006	0	16	FENDRR	Epithelial cells (AT1)
169	0	6.21238	0.291	0.008	0	16	SLC6A4	Epithelial cells (AT1)
170	0	6.46718	0.275	0.007	0	16	VIPR1	Epithelial cells (AT1)
171	0	10.3381	1	0.022	0	17	TPSAB1	Mast cells
172	0	9.94008	0.958	0.004	0	17	CPA3	Mast cells
173	0	10.1692	0.984	0.037	0	17	TPSB2	Mast cells
174	0	10.1576	0.805	0.002	0	17	MS4A2	Mast cells
175	0	10.4588	0.744	0.002	0	17	RHEX	Mast cells
176	0	10.017	0.532	0.001	0	17	SLC18A2	Mast cells
177	0	9.65854	0.435	0.001	0	17	AL157895.1	Mast cells
178	0	9.74035	0.409	0.001	0	17	HDC	Mast cells
179	0	9.82835	0.409	0.001	0	17	TPSD1	Mast cells
180	0	10.7302	0.263	0.001	0	17	ADCYAP1	Mast cells
181	0	8.47811	0.938	0.006	0	18	SLC34A2	Epithelial cells (AT2)
182	0	8.41474	0.884	0.019	0	18	PGC	Epithelial cells (AT2)
183	0	8.58707	0.817	0.003	0	18	GKN2	Epithelial cells (AT2)
184	0	9.09375	0.386	0.001	0	18	DMBT1	Epithelial cells (AT2)
185	0	8.40852	0.365	0.001	0	18	CPB2	Epithelial cells (AT2)
186	0	8.8929	0.361	0.001	0	18	SLC6A14	Epithelial cells (AT2)
187	0	8.60702	0.353	0.002	0	18	FGG	Epithelial cells (AT2)
188	0	8.35547	0.286	0.001	0	18	PLA2G4F	Epithelial cells (AT2)
189	0	10.0831	0.27	0	0	18	FOXA2	Epithelial cells (AT2)
190	0	8.79882	0.257	0	0	18	ROS1	Epithelial cells (AT2)
191	0	6.48547	0.706	0.021	0	19	RERGL	Pericytes
192	3.15e-283	4.24573	0.706	0.079	6.16e-279	19	HES4	Pericytes
193	3.26e-267	3.83073	0.77	0.098	6.39e-263	19	SORBS2	Pericytes
194	2.95e-213	4.39223	0.366	0.026	5.77e-209	19	NTRK2	Pericytes
195	8.78e-190	3.68377	0.443	0.042	1.72e-185	19	FRZB	Pericytes
196	5.39e-149	3.94652	0.281	0.021	1.06e-144	19	FHL5	Pericytes
197	2.92e-137	3.76897	0.379	0.043	5.71e-133	19	NOTCH3	Pericytes
198	4.94e-130	3.6655	0.379	0.045	9.66e-126	19	EFHD1	Pericytes
199	2.43e-123	3.96925	0.345	0.039	4.75e-119	19	PTP4A3	Pericytes
200	8.31e-111	4.30779	0.515	0.1	1.63e-106	19	RGS16	Pericytes
201	0	6.16212	0.901	0.032	0	20	MCEMP1	Macrophages
202	0	5.61765	0.905	0.073	0	20	MARCO	Macrophages
203	0	5.5292	0.446	0.015	0	20	RBP4	Macrophages
204	0	7.8114	0.41	0.002	0	20	AGRP	Macrophages
205	0	6.39216	0.387	0.007	0	20	CXCL5	Macrophages
206	0	8.78321	0.36	0.001	0	20	RP11-598F7.3	Macrophages
207	0	5.71715	0.365	0.008	0	20	GLDN	Macrophages
208	0	8.17448	0.306	0.001	0	20	RP5-839B4.8	Macrophages
209	0	6.05839	0.279	0.003	0	20	MME	Macrophages
210	0	6.15408	0.266	0.003	0	20	DEFB1	Macrophages
211	0	5.76932	0.405	0.015	0	21	FXYD3	Epithelial cells (Club)
212	2.96e-228	5.55377	0.285	0.012	5.8e-224	21	ELF3	Epithelial cells (Club)
213	1.33e-224	6.97065	0.385	0.024	2.6e-220	21	WFDC2	Epithelial cells (Club)
214	1.22e-211	5.42218	0.27	0.012	2.39e-207	21	FOLR1	Epithelial cells (Club)
215	7.24e-196	5.20239	0.285	0.014	1.42e-191	21	CXCL17	Epithelial cells (Club)
216	1.57e-179	5.37638	0.355	0.025	3.08e-175	21	KRT19	Epithelial cells (Club)
217	3.05e-164	5.15052	0.265	0.015	5.97e-160	21	PIGR	Epithelial cells (Club)
218	5.54e-29	8.74609	0.385	0.145	1.08e-24	21	SCGB3A1	Epithelial cells (Club)
219	6.28e-13	7.08651	0.295	0.141	1.23e-08	21	IGKC	Epithelial cells (Club)
220	1.59e-10	8.879	0.35	0.209	3.1e-06	21	SCGB1A1	Epithelial cells (Club)
221	3.22e-78	3.16709	0.364	0.032	6.31e-74	22	RP11-1143G9.4	Myeloid-like cells
222	2.2e-57	2.51125	0.383	0.047	4.31e-53	22	CCL3L3	Myeloid-like cells
223	2.17e-52	2.68163	0.28	0.028	4.25e-48	22	FYB	Myeloid-like cells
224	6.55e-44	2.41102	0.346	0.048	1.28e-39	22	SCO2	Myeloid-like cells
225	9.27e-39	2.24196	0.29	0.039	1.81e-34	22	CD300E	Myeloid-like cells
226	5.97e-28	2.22652	0.271	0.045	1.17e-23	22	DCLK1	Myeloid-like cells
227	1.82e-27	2.61681	0.29	0.053	3.56e-23	22	MESDC1	Myeloid-like cells
228	1.97e-24	2.06881	0.308	0.062	3.85e-20	22	OAF	Myeloid-like cells
229	2.01e-24	2.0887	0.327	0.07	3.93e-20	22	ANGPTL5	Myeloid-like cells
230	4.68e-23	2.08884	0.308	0.066	9.16e-19	22	CCDC109B	Myeloid-like cells
231	1.79e-52	2.50117	0.636	0.102	3.51e-48	23	ID4	Myofibroblasts
232	1.85e-52	2.45389	0.896	0.221	3.63e-48	23	C11orf96	Myofibroblasts
233	2.74e-42	2.82839	0.286	0.027	5.37e-38	23	MYOCD	Myofibroblasts
234	9.26e-37	2.72305	0.26	0.025	1.81e-32	23	GUCY1A3	Myofibroblasts
235	1.59e-34	2.45556	0.481	0.085	3.12e-30	23	ENAH	Myofibroblasts
236	4.01e-24	2.40278	0.325	0.055	7.84e-20	23	RCAN2	Myofibroblasts
237	1.18e-23	2.48445	0.286	0.045	2.31e-19	23	MGEA5	Myofibroblasts
238	1.49e-22	2.63719	0.26	0.04	2.91e-18	23	MRVI1	Myofibroblasts
239	2.37e-22	2.39511	0.26	0.039	4.65e-18	23	CILP	Myofibroblasts
240	3.87e-21	2.51968	0.26	0.041	7.57e-17	23	COL12A1	Myofibroblasts
